# Supplementary material for: 3,4-Dihydroxy­benzaldehyde thio­semi­carbazone
Source: Acta Crystallogr Sect E Struct Rep Online. 2008 May 14;64(Pt 6):o1073. doi: 10.1107/S160053680801386X (PMC2961592; doi:10.1107/S160053680801386X)
Supplement: Supplementary file 1 [file e-64-o1073-sup1.cif]

##############################################################################
###                                                                        ###
###        Electronic paper (Acta Crystallographica Section E)             ###
###                                                                        ###
##############################################################################
#                                                                            #
# This CIF contains the data in a paper accepted for publication in Acta     #
# Crystallographica Section E. It conforms to the requirements of Notes      #
# for Authors for Section E, and has been peer reviewed under the auspices   #
# of the IUCr Commission on Journals.                                        #
#                                                                            #
# Full details of the Crystallographic Information File format               #
# are given in the paper "The Crystallographic Information File (CIF):       #
# a New Standard Archive File for Crystallography" by S. R. Hall, F. H.      #
# Allen and I. D. Brown [Acta Cryst. (1991), A47, 655-685].                  #
#                                                                            #
# The current version of the core CIF dictionary is obtainable from          #
# ftp://ftp.iucr.org/pub/cif_core.dic. The current version number is 2.4.    #
#                                                                            #
# Software is freely available for graphical display of the structure(s) in  #
# this CIF.  For information consult the CIF home page http://www.iucr.org/  #
# cif/home.html                                                              #
#                                                                            #
# This file may be used for bona fide research purposes within the           #
# scientific community so long as proper attribution is given to the journal # 
# article from which it was obtained.                                        #
#                                                                            #
##############################################################################
                                             
data_I
_audit_creation_method     SHELXL-97
_chemical_name_systematic
;
3,4-Dihydroxybenzaldehyde thiosemicarbazone
;
_chemical_name_common     ?
_chemical_formula_moiety     'C8 H9 N3 O2 S'
_chemical_formula_sum     'C8 H9 N3 O2 S'
_chemical_formula_iupac     'C8 H9 N3 O2 S'
_chemical_formula_weight     211.24
_chemical_melting_point     ?
_symmetry_cell_setting     Triclinic
_symmetry_space_group_name_H-M     'P -1'
_symmetry_space_group_name_Hall     '-P 1'
loop_
    _symmetry_equiv_pos_as_xyz
    'x, y, z'
    '-x, -y, -z'
_cell_length_a     10.657(2)
_cell_length_b     11.794(2)
_cell_length_c     12.356(2)
_cell_angle_alpha     111.657(2)
_cell_angle_beta     104.082(2)
_cell_angle_gamma     90.929(2)
_cell_volume     1390.2(4)
_cell_formula_units_Z     6
_cell_measurement_reflns_used     1478
_cell_measurement_theta_min     2.7
_cell_measurement_theta_max     27.8
_cell_measurement_temperature     100(2)
_exptl_crystal_description     Block
_exptl_crystal_colour     Yellow
_exptl_crystal_size_max     0.20
_exptl_crystal_size_mid     0.18
_exptl_crystal_size_min     0.04
_exptl_crystal_density_diffrn     1.514
_exptl_crystal_density_meas     ?
_exptl_crystal_density_method     'not measured'
_exptl_crystal_F_000     660
_exptl_absorpt_coefficient_mu     0.325
_exptl_absorpt_correction_type     multi-scan
_exptl_absorpt_process_details     '(SADABS; Sheldrick, 1996)'
_exptl_absorpt_correction_T_min     0.9378
_exptl_absorpt_correction_T_max     0.9871
_diffrn_ambient_temperature     100(2)
_diffrn_radiation_type     MoK\a
_diffrn_radiation_wavelength     0.71073
_diffrn_radiation_source     'fine-focus sealed tube'
_diffrn_radiation_monochromator     graphite
_diffrn_measurement_device_type     'Bruker SMART APEX'
_diffrn_measurement_method     \w
_diffrn_detector_area_resol_mean     ?
_diffrn_reflns_number     8792
_diffrn_reflns_av_R_equivalents     0.0278
_diffrn_reflns_av_sigmaI/netI     0.0676
_diffrn_reflns_theta_min     1.84
_diffrn_reflns_theta_max     27.50
_diffrn_reflns_theta_full     27.50
_diffrn_measured_fraction_theta_max     0.987
_diffrn_measured_fraction_theta_full     0.987
_diffrn_reflns_limit_h_min     -13
_diffrn_reflns_limit_h_max     13
_diffrn_reflns_limit_k_min     -15
_diffrn_reflns_limit_k_max     9
_diffrn_reflns_limit_l_min     -14
_diffrn_reflns_limit_l_max     16
_diffrn_standards_number     0
_diffrn_standards_interval_count     0
_diffrn_standards_interval_time     0
_diffrn_standards_decay_%     0
_reflns_number_total     6298
_reflns_number_gt     3727
_reflns_threshold_expression     I>2\s(I)
_refine_ls_structure_factor_coef     Fsqd
_refine_ls_matrix_type     full
_refine_ls_R_factor_all     0.1102
_refine_ls_R_factor_gt     0.0607
_refine_ls_wR_factor_gt     0.1542
_refine_ls_wR_factor_ref     0.1891
_refine_ls_goodness_of_fit_ref     1.007
_refine_ls_restrained_S_all     1.006
_refine_ls_number_reflns     6298
_refine_ls_number_parameters     397
_refine_ls_number_restraints     6
_refine_ls_hydrogen_treatment     mixed
_refine_ls_weighting_scheme     calc
_refine_ls_weighting_details
                 'calc w=1/[\s^2^(Fo^2^)+(0.1004P)^2^] where P=(Fo^2^+2Fc^2^)/3'
_atom_sites_solution_hydrogens     geom
_atom_sites_solution_primary     direct
_atom_sites_solution_secondary     difmap
_refine_ls_shift/su_max     0.001
_refine_ls_shift/su_mean     0.000
_refine_diff_density_max     0.507
_refine_diff_density_min     -0.395
_refine_ls_extinction_method     none
_refine_ls_extinction_coef     ?
loop_
    _atom_type_symbol
    _atom_type_description
    _atom_type_scat_dispersion_real
    _atom_type_scat_dispersion_imag
    _atom_type_scat_source
    'C' 'C' 0.0033 0.0016
                         'International Tables Vol C Tables 4.2.6.8 and 6.1.1.4'
    'H' 'H' 0.0000 0.0000
                         'International Tables Vol C Tables 4.2.6.8 and 6.1.1.4'
    'N' 'N' 0.0061 0.0033
                         'International Tables Vol C Tables 4.2.6.8 and 6.1.1.4'
    'O' 'O' 0.0106 0.0060
                         'International Tables Vol C Tables 4.2.6.8 and 6.1.1.4'
    'S' 'S' 0.1246 0.1234
                         'International Tables Vol C Tables 4.2.6.8 and 6.1.1.4'
_computing_data_collection     'APEX2 (Bruker, 2007)'
_computing_cell_refinement     'SAINT (Bruker, 2007)'
_computing_data_reduction     'SAINT (Bruker, 2007)'
_computing_structure_solution     'SHELXS97 (Sheldrick, 2008)'
_computing_structure_refinement     'SHELXL97 (Sheldrick, 2008)'
_computing_molecular_graphics     'X-SEED (Barbour, 2001)'
_computing_publication_material     'publCIF (Westrip, 2008)'
loop_
    _atom_site_type_symbol
    _atom_site_label
    _atom_site_fract_x
    _atom_site_fract_y
    _atom_site_fract_z
    _atom_site_U_iso_or_equiv
    _atom_site_adp_type
    _atom_site_calc_flag
    _atom_site_refinement_flags
    _atom_site_occupancy
    _atom_site_disorder_assembly
    _atom_site_disorder_group
    S S1 0.84547(10) 0.94314(8) 0.21803(8) 0.0401(3) Uani d . 1 . .
    S S2 0.45653(10) 0.85179(8) 0.31556(7) 0.0359(2) Uani d . 1 . .
    S S3 0.10237(10) 0.74686(8) 0.41416(8) 0.0390(3) Uani d . 1 . .
    O O1 0.7414(3) 0.5896(2) 0.7057(2) 0.0440(7) Uani d D 1 . .
    H H1O 0.750(4) 0.566(4) 0.763(3) 0.066 Uiso d D 1 . .
    O O2 0.7519(2) 0.7405(2) 0.9368(2) 0.0333(6) Uani d D 1 . .
    H H2O 0.769(4) 0.797(3) 1.0057(17) 0.050 Uiso d D 1 . .
    O O3 0.4715(4) 0.5066(2) 0.8312(2) 0.0615(9) Uani d D 1 . .
    H H3O 0.476(5) 0.496(5) 0.895(3) 0.092 Uiso d D 1 . .
    O O4 0.4659(3) 0.6536(2) 1.05646(19) 0.0359(6) Uani d D 1 . .
    H H4O 0.464(4) 0.710(3) 1.122(2) 0.054 Uiso d D 1 . .
    O O5 0.2270(3) 0.4329(2) 0.9629(2) 0.0441(7) Uani d D 1 . .
    H H5O 0.232(4) 0.426(4) 1.029(2) 0.066 Uiso d D 1 . .
    O O6 0.1658(3) 0.5600(2) 1.1704(2) 0.0370(6) Uani d D 1 . .
    H H6O 0.152(4) 0.609(3) 1.235(2) 0.056 Uiso d D 1 . .
    N N1 0.7685(3) 0.7537(3) 0.2628(2) 0.0407(8) Uani d . 1 . .
    H H1N1 0.7486 0.7210 0.3109 0.049 Uiso calc R 1 . .
    H H1N2 0.7622 0.7072 0.1868 0.049 Uiso calc R 1 . .
    N N2 0.8145(3) 0.9368(2) 0.4209(2) 0.0328(7) Uani d . 1 . .
    H H2N 0.8332 1.0172 0.4520 0.039 Uiso calc R 1 . .
    N N3 0.7922(3) 0.8755(2) 0.4912(2) 0.0316(6) Uani d . 1 . .
    N N4 0.4570(3) 0.6598(3) 0.3786(3) 0.0438(8) Uani d . 1 . .
    H H4N1 0.4531 0.6259 0.4305 0.053 Uiso calc R 1 . .
    H H4N2 0.4637 0.6141 0.3061 0.053 Uiso calc R 1 . .
    N N5 0.4424(3) 0.8421(2) 0.5209(2) 0.0294(6) Uani d . 1 . .
    H H5N 0.4379 0.9218 0.5460 0.035 Uiso calc R 1 . .
    N N6 0.4390(3) 0.7808(2) 0.5960(2) 0.0282(6) Uani d . 1 . .
    N N7 0.1429(3) 0.5636(3) 0.4892(3) 0.0470(9) Uani d . 1 . .
    H H7N1 0.1457 0.5309 0.5431 0.056 Uiso calc R 1 . .
    H H7N2 0.1607 0.5210 0.4205 0.056 Uiso calc R 1 . .
    N N8 0.0866(3) 0.7341(3) 0.6182(2) 0.0334(7) Uani d . 1 . .
    H H8N 0.0617 0.8082 0.6370 0.040 Uiso calc R 1 . .
    N N9 0.1000(3) 0.6760(2) 0.6982(2) 0.0299(6) Uani d . 1 . .
    C C1 0.8075(3) 0.8720(3) 0.3043(3) 0.0300(7) Uani d . 1 . .
    C C2 0.7942(3) 0.9415(3) 0.5994(3) 0.0306(7) Uani d . 1 . .
    H H2 0.8072 1.0284 0.6258 0.037 Uiso calc R 1 . .
    C C3 0.7772(3) 0.8876(3) 0.6840(3) 0.0279(7) Uani d . 1 . .
    C C4 0.7636(3) 0.7614(3) 0.6542(3) 0.0296(7) Uani d . 1 . .
    H H4 0.7605 0.7070 0.5743 0.035 Uiso calc R 1 . .
    C C5 0.7545(3) 0.7147(3) 0.7389(3) 0.0293(7) Uani d . 1 . .
    C C6 0.7597(3) 0.7934(3) 0.8565(3) 0.0257(7) Uani d . 1 . .
    C C7 0.7714(3) 0.9180(3) 0.8871(3) 0.0319(8) Uani d . 1 . .
    H H7C 0.7737 0.9719 0.9670 0.038 Uiso calc R 1 . .
    C C8 0.7799(3) 0.9652(3) 0.8013(3) 0.0327(8) Uani d . 1 . .
    H H8 0.7875 1.0516 0.8228 0.039 Uiso calc R 1 . .
    C C9 0.4526(3) 0.7787(3) 0.4095(3) 0.0273(7) Uani d . 1 . .
    C C10 0.4204(3) 0.8443(3) 0.6983(3) 0.0288(7) Uani d . 1 . .
    H H10 0.4054 0.9277 0.7164 0.035 Uiso calc R 1 . .
    C C11 0.4218(3) 0.7917(3) 0.7876(3) 0.0252(7) Uani d . 1 . .
    C C12 0.4409(3) 0.6698(3) 0.7657(3) 0.0298(7) Uani d . 1 . .
    H H12 0.4459 0.6164 0.6879 0.036 Uiso calc R 1 . .
    C C13 0.4526(3) 0.6261(3) 0.8557(3) 0.0321(8) Uani d . 1 . .
    C C14 0.4480(3) 0.7039(3) 0.9711(3) 0.0257(7) Uani d . 1 . .
    C C15 0.4243(3) 0.8234(3) 0.9921(3) 0.0316(8) Uani d . 1 . .
    H H15 0.4172 0.8760 1.0694 0.038 Uiso calc R 1 . .
    C C16 0.4107(3) 0.8671(3) 0.9006(3) 0.0304(7) Uani d . 1 . .
    H H16 0.3936 0.9495 0.9153 0.036 Uiso calc R 1 . .
    C C17 0.1122(3) 0.6761(3) 0.5111(3) 0.0306(7) Uani d . 1 . .
    C C18 0.0760(3) 0.7363(3) 0.7984(3) 0.0286(7) Uani d . 1 . .
    H H18 0.0465 0.8147 0.8120 0.034 Uiso calc R 1 . .
    C C19 0.0928(3) 0.6872(3) 0.8926(3) 0.0264(7) Uani d . 1 . .
    C C20 0.1458(3) 0.5772(3) 0.8812(3) 0.0288(7) Uani d . 1 . .
    H H20 0.1662 0.5295 0.8081 0.035 Uiso calc R 1 . .
    C C21 0.1686(3) 0.5376(3) 0.9745(3) 0.0291(7) Uani d . 1 . .
    C C22 0.1375(3) 0.6051(3) 1.0814(3) 0.0270(7) Uani d . 1 . .
    C C23 0.0804(3) 0.7116(3) 1.0922(3) 0.0295(7) Uani d . 1 . .
    H H23 0.0556 0.7566 1.1637 0.035 Uiso calc R 1 . .
    C C24 0.0594(3) 0.7524(3) 0.9982(3) 0.0300(7) Uani d . 1 . .
    H H24 0.0214 0.8264 1.0064 0.036 Uiso calc R 1 . .
loop_
    _atom_site_aniso_label
    _atom_site_aniso_U_11
    _atom_site_aniso_U_22
    _atom_site_aniso_U_33
    _atom_site_aniso_U_12
    _atom_site_aniso_U_13
    _atom_site_aniso_U_23
    S1 0.0718(7) 0.0287(5) 0.0288(5) 0.0104(4) 0.0234(4) 0.0146(4)
    S2 0.0636(6) 0.0242(4) 0.0253(4) 0.0079(4) 0.0172(4) 0.0123(4)
    S3 0.0631(6) 0.0330(5) 0.0286(5) 0.0124(4) 0.0187(4) 0.0164(4)
    O1 0.083(2) 0.0205(12) 0.0354(14) 0.0112(13) 0.0242(14) 0.0123(11)
    O2 0.0527(15) 0.0269(13) 0.0263(12) 0.0067(11) 0.0144(11) 0.0144(10)
    O3 0.137(3) 0.0278(15) 0.0344(15) 0.0361(17) 0.0385(18) 0.0173(13)
    O4 0.0637(17) 0.0257(13) 0.0238(12) 0.0131(12) 0.0166(12) 0.0123(10)
    O5 0.083(2) 0.0266(13) 0.0343(14) 0.0200(13) 0.0278(14) 0.0167(12)
    O6 0.0633(17) 0.0276(13) 0.0252(12) 0.0146(12) 0.0162(12) 0.0127(11)
    N1 0.075(2) 0.0255(16) 0.0245(15) 0.0053(15) 0.0198(15) 0.0091(13)
    N2 0.0565(19) 0.0214(14) 0.0249(14) 0.0070(13) 0.0161(13) 0.0105(12)
    N3 0.0492(18) 0.0255(15) 0.0270(14) 0.0069(13) 0.0133(13) 0.0156(12)
    N4 0.085(3) 0.0232(16) 0.0285(16) 0.0122(16) 0.0230(16) 0.0106(13)
    N5 0.0500(18) 0.0194(13) 0.0235(14) 0.0081(12) 0.0140(12) 0.0107(11)
    N6 0.0444(17) 0.0221(14) 0.0230(13) 0.0032(12) 0.0105(12) 0.0131(11)
    N7 0.088(3) 0.0285(17) 0.0371(17) 0.0156(17) 0.0319(17) 0.0165(14)
    N8 0.0529(19) 0.0271(15) 0.0302(15) 0.0141(13) 0.0172(13) 0.0179(13)
    N9 0.0426(17) 0.0239(14) 0.0293(14) 0.0056(12) 0.0133(12) 0.0147(12)
    C1 0.043(2) 0.0262(17) 0.0261(17) 0.0123(15) 0.0121(15) 0.0143(15)
    C2 0.044(2) 0.0221(16) 0.0274(17) 0.0042(15) 0.0093(15) 0.0119(14)
    C3 0.0387(19) 0.0247(17) 0.0249(16) 0.0075(14) 0.0106(14) 0.0134(14)
    C4 0.042(2) 0.0221(16) 0.0261(17) 0.0081(14) 0.0122(14) 0.0087(14)
    C5 0.0412(19) 0.0190(16) 0.0316(17) 0.0082(14) 0.0128(15) 0.0119(14)
    C6 0.0326(18) 0.0267(17) 0.0235(16) 0.0092(14) 0.0116(13) 0.0132(14)
    C7 0.050(2) 0.0246(17) 0.0223(16) 0.0063(15) 0.0118(15) 0.0086(14)
    C8 0.049(2) 0.0179(16) 0.0316(18) 0.0037(15) 0.0121(16) 0.0094(14)
    C9 0.0363(18) 0.0234(17) 0.0245(16) 0.0080(14) 0.0089(14) 0.0111(14)
    C10 0.0357(19) 0.0256(17) 0.0293(17) 0.0079(14) 0.0114(14) 0.0137(14)
    C11 0.0315(17) 0.0240(16) 0.0250(16) 0.0059(13) 0.0099(13) 0.0133(14)
    C12 0.046(2) 0.0250(17) 0.0211(15) 0.0092(15) 0.0134(14) 0.0092(14)
    C13 0.050(2) 0.0209(16) 0.0306(17) 0.0120(15) 0.0156(15) 0.0126(14)
    C14 0.0371(18) 0.0245(16) 0.0211(15) 0.0062(14) 0.0111(13) 0.0128(13)
    C15 0.047(2) 0.0236(17) 0.0259(17) 0.0085(15) 0.0163(15) 0.0074(14)
    C16 0.048(2) 0.0191(16) 0.0296(17) 0.0078(14) 0.0133(15) 0.0132(14)
    C17 0.0397(19) 0.0259(17) 0.0288(17) 0.0040(15) 0.0122(15) 0.0116(15)
    C18 0.0333(18) 0.0267(17) 0.0289(17) 0.0061(14) 0.0096(14) 0.0131(14)
    C19 0.0337(18) 0.0221(16) 0.0242(16) 0.0019(13) 0.0079(13) 0.0098(13)
    C20 0.042(2) 0.0212(16) 0.0262(16) 0.0048(14) 0.0140(14) 0.0094(14)
    C21 0.0408(19) 0.0205(16) 0.0300(17) 0.0070(14) 0.0141(14) 0.0111(14)
    C22 0.0361(18) 0.0240(16) 0.0242(16) 0.0036(14) 0.0103(14) 0.0115(14)
    C23 0.0405(19) 0.0252(17) 0.0245(16) 0.0092(15) 0.0131(14) 0.0084(14)
    C24 0.0375(19) 0.0248(17) 0.0281(17) 0.0067(14) 0.0089(14) 0.0103(14)
loop_
    _geom_bond_atom_site_label_1
    _geom_bond_atom_site_label_2
    _geom_bond_site_symmetry_2
    _geom_bond_distance
    _geom_bond_publ_flag
    S1 C1 . 1.693(3) ?
    S2 C9 . 1.689(3) ?
    S3 C17 . 1.680(3) ?
    O1 C5 . 1.372(4) ?
    O1 H1O . 0.837(10) ?
    O2 C6 . 1.369(4) ?
    O2 H2O . 0.840(10) ?
    O3 C13 . 1.358(4) ?
    O3 H3O . 0.836(10) ?
    O4 C14 . 1.367(4) ?
    O4 H4O . 0.841(10) ?
    O5 C21 . 1.368(4) ?
    O5 H5O . 0.838(10) ?
    O6 C22 . 1.364(4) ?
    O6 H6O . 0.844(10) ?
    N1 C1 . 1.316(4) ?
    N1 H1N1 . 0.8800 ?
    N1 H1N2 . 0.8800 ?
    N2 C1 . 1.341(4) ?
    N2 N3 . 1.375(3) ?
    N2 H2N . 0.8800 ?
    N3 C2 . 1.269(4) ?
    N4 C9 . 1.316(4) ?
    N4 H4N1 . 0.8800 ?
    N4 H4N2 . 0.8800 ?
    N5 C9 . 1.335(4) ?
    N5 N6 . 1.377(3) ?
    N5 H5N . 0.8800 ?
    N6 C10 . 1.276(4) ?
    N7 C17 . 1.316(4) ?
    N7 H7N1 . 0.8800 ?
    N7 H7N2 . 0.8800 ?
    N8 C17 . 1.344(4) ?
    N8 N9 . 1.380(3) ?
    N8 H8N . 0.8800 ?
    N9 C18 . 1.270(4) ?
    C2 C3 . 1.453(4) ?
    C2 H2 . 0.9500 ?
    C3 C4 . 1.391(4) ?
    C3 C8 . 1.393(4) ?
    C4 C5 . 1.372(4) ?
    C4 H4 . 0.9500 ?
    C5 C6 . 1.392(4) ?
    C6 C7 . 1.371(4) ?
    C7 C8 . 1.387(4) ?
    C7 H7C . 0.9500 ?
    C8 H8 . 0.9500 ?
    C10 C11 . 1.450(4) ?
    C10 H10 . 0.9500 ?
    C11 C16 . 1.385(4) ?
    C11 C12 . 1.390(4) ?
    C12 C13 . 1.369(4) ?
    C12 H12 . 0.9500 ?
    C13 C14 . 1.396(4) ?
    C14 C15 . 1.375(4) ?
    C15 C16 . 1.385(4) ?
    C15 H15 . 0.9500 ?
    C16 H16 . 0.9500 ?
    C18 C19 . 1.457(4) ?
    C18 H18 . 0.9500 ?
    C19 C24 . 1.384(4) ?
    C19 C20 . 1.397(4) ?
    C20 C21 . 1.368(4) ?
    C20 H20 . 0.9500 ?
    C21 C22 . 1.390(4) ?
    C22 C23 . 1.380(4) ?
    C23 C24 . 1.386(4) ?
    C23 H23 . 0.9500 ?
    C24 H24 . 0.9500 ?
loop_
    _geom_angle_atom_site_label_1
    _geom_angle_atom_site_label_2
    _geom_angle_atom_site_label_3
    _geom_angle_site_symmetry_1
    _geom_angle_site_symmetry_3
    _geom_angle
    _geom_angle_publ_flag
    C5 O1 H1O . . 115(3) ?
    C6 O2 H2O . . 107(3) ?
    C13 O3 H3O . . 106(4) ?
    C14 O4 H4O . . 107(3) ?
    C21 O5 H5O . . 103(3) ?
    C22 O6 H6O . . 112(3) ?
    C1 N1 H1N1 . . 120.0 ?
    C1 N1 H1N2 . . 120.0 ?
    H1N1 N1 H1N2 . . 120.0 ?
    C1 N2 N3 . . 118.9(3) ?
    C1 N2 H2N . . 120.5 ?
    N3 N2 H2N . . 120.5 ?
    C2 N3 N2 . . 116.4(3) ?
    C9 N4 H4N1 . . 120.0 ?
    C9 N4 H4N2 . . 120.0 ?
    H4N1 N4 H4N2 . . 120.0 ?
    C9 N5 N6 . . 118.9(3) ?
    C9 N5 H5N . . 120.6 ?
    N6 N5 H5N . . 120.6 ?
    C10 N6 N5 . . 116.1(3) ?
    C17 N7 H7N1 . . 120.0 ?
    C17 N7 H7N2 . . 120.0 ?
    H7N1 N7 H7N2 . . 120.0 ?
    C17 N8 N9 . . 119.0(3) ?
    C17 N8 H8N . . 120.5 ?
    N9 N8 H8N . . 120.5 ?
    C18 N9 N8 . . 115.9(3) ?
    N1 C1 N2 . . 116.6(3) ?
    N1 C1 S1 . . 123.3(2) ?
    N2 C1 S1 . . 120.1(2) ?
    N3 C2 C3 . . 121.7(3) ?
    N3 C2 H2 . . 119.2 ?
    C3 C2 H2 . . 119.2 ?
    C4 C3 C8 . . 118.5(3) ?
    C4 C3 C2 . . 122.7(3) ?
    C8 C3 C2 . . 118.8(3) ?
    C5 C4 C3 . . 120.7(3) ?
    C5 C4 H4 . . 119.7 ?
    C3 C4 H4 . . 119.7 ?
    O1 C5 C4 . . 118.7(3) ?
    O1 C5 C6 . . 121.0(3) ?
    C4 C5 C6 . . 120.3(3) ?
    O2 C6 C7 . . 123.0(3) ?
    O2 C6 C5 . . 117.1(3) ?
    C7 C6 C5 . . 119.9(3) ?
    C6 C7 C8 . . 119.8(3) ?
    C6 C7 H7C . . 120.1 ?
    C8 C7 H7C . . 120.1 ?
    C7 C8 C3 . . 120.8(3) ?
    C7 C8 H8 . . 119.6 ?
    C3 C8 H8 . . 119.6 ?
    N4 C9 N5 . . 116.7(3) ?
    N4 C9 S2 . . 123.5(2) ?
    N5 C9 S2 . . 119.8(2) ?
    N6 C10 C11 . . 121.2(3) ?
    N6 C10 H10 . . 119.4 ?
    C11 C10 H10 . . 119.4 ?
    C16 C11 C12 . . 119.0(3) ?
    C16 C11 C10 . . 118.9(3) ?
    C12 C11 C10 . . 122.0(3) ?
    C13 C12 C11 . . 120.3(3) ?
    C13 C12 H12 . . 119.8 ?
    C11 C12 H12 . . 119.8 ?
    O3 C13 C12 . . 118.8(3) ?
    O3 C13 C14 . . 120.7(3) ?
    C12 C13 C14 . . 120.5(3) ?
    O4 C14 C15 . . 124.2(3) ?
    O4 C14 C13 . . 116.4(3) ?
    C15 C14 C13 . . 119.4(3) ?
    C14 C15 C16 . . 120.0(3) ?
    C14 C15 H15 . . 120.0 ?
    C16 C15 H15 . . 120.0 ?
    C15 C16 C11 . . 120.6(3) ?
    C15 C16 H16 . . 119.7 ?
    C11 C16 H16 . . 119.7 ?
    N7 C17 N8 . . 115.9(3) ?
    N7 C17 S3 . . 124.0(3) ?
    N8 C17 S3 . . 120.0(3) ?
    N9 C18 C19 . . 121.1(3) ?
    N9 C18 H18 . . 119.5 ?
    C19 C18 H18 . . 119.5 ?
    C24 C19 C20 . . 118.6(3) ?
    C24 C19 C18 . . 119.6(3) ?
    C20 C19 C18 . . 121.8(3) ?
    C21 C20 C19 . . 120.4(3) ?
    C21 C20 H20 . . 119.8 ?
    C19 C20 H20 . . 119.8 ?
    O5 C21 C20 . . 119.0(3) ?
    O5 C21 C22 . . 120.3(3) ?
    C20 C21 C22 . . 120.6(3) ?
    O6 C22 C23 . . 123.8(3) ?
    O6 C22 C21 . . 116.6(3) ?
    C23 C22 C21 . . 119.6(3) ?
    C22 C23 C24 . . 119.5(3) ?
    C22 C23 H23 . . 120.2 ?
    C24 C23 H23 . . 120.2 ?
    C19 C24 C23 . . 121.2(3) ?
    C19 C24 H24 . . 119.4 ?
    C23 C24 H24 . . 119.4 ?
loop_
    _geom_torsion_atom_site_label_1
    _geom_torsion_atom_site_label_2
    _geom_torsion_atom_site_label_3
    _geom_torsion_atom_site_label_4
    _geom_torsion_site_symmetry_1
    _geom_torsion_site_symmetry_2
    _geom_torsion_site_symmetry_3
    _geom_torsion_site_symmetry_4
    _geom_torsion
    _geom_torsion_publ_flag
    C1 N2 N3 C2 . . . . -176.9(3) ?
    C9 N5 N6 C10 . . . . -175.5(3) ?
    C17 N8 N9 C18 . . . . 179.2(3) ?
    N3 N2 C1 N1 . . . . 5.5(5) ?
    N3 N2 C1 S1 . . . . -175.4(2) ?
    N2 N3 C2 C3 . . . . -177.5(3) ?
    N3 C2 C3 C4 . . . . 2.9(5) ?
    N3 C2 C3 C8 . . . . -179.7(3) ?
    C8 C3 C4 C5 . . . . -0.8(5) ?
    C2 C3 C4 C5 . . . . 176.6(3) ?
    C3 C4 C5 O1 . . . . -179.9(3) ?
    C3 C4 C5 C6 . . . . -0.4(5) ?
    O1 C5 C6 O2 . . . . 0.4(5) ?
    C4 C5 C6 O2 . . . . -179.1(3) ?
    O1 C5 C6 C7 . . . . -179.3(3) ?
    C4 C5 C6 C7 . . . . 1.2(5) ?
    O2 C6 C7 C8 . . . . 179.5(3) ?
    C5 C6 C7 C8 . . . . -0.9(5) ?
    C6 C7 C8 C3 . . . . -0.3(5) ?
    C4 C3 C8 C7 . . . . 1.1(5) ?
    C2 C3 C8 C7 . . . . -176.4(3) ?
    N6 N5 C9 N4 . . . . 0.9(5) ?
    N6 N5 C9 S2 . . . . 179.8(2) ?
    N5 N6 C10 C11 . . . . -176.7(3) ?
    N6 C10 C11 C16 . . . . 175.3(3) ?
    N6 C10 C11 C12 . . . . -1.1(5) ?
    C16 C11 C12 C13 . . . . -2.0(5) ?
    C10 C11 C12 C13 . . . . 174.4(3) ?
    C11 C12 C13 O3 . . . . -179.9(3) ?
    C11 C12 C13 C14 . . . . -1.3(5) ?
    O3 C13 C14 O4 . . . . 1.2(5) ?
    C12 C13 C14 O4 . . . . -177.4(3) ?
    O3 C13 C14 C15 . . . . -177.8(3) ?
    C12 C13 C14 C15 . . . . 3.7(5) ?
    O4 C14 C15 C16 . . . . 178.4(3) ?
    C13 C14 C15 C16 . . . . -2.7(5) ?
    C14 C15 C16 C11 . . . . -0.5(5) ?
    C12 C11 C16 C15 . . . . 2.9(5) ?
    C10 C11 C16 C15 . . . . -173.6(3) ?
    N9 N8 C17 N7 . . . . 3.0(5) ?
    N9 N8 C17 S3 . . . . -177.6(2) ?
    N8 N9 C18 C19 . . . . -177.0(3) ?
    N9 C18 C19 C24 . . . . -176.7(3) ?
    N9 C18 C19 C20 . . . . 5.3(5) ?
    C24 C19 C20 C21 . . . . -2.5(5) ?
    C18 C19 C20 C21 . . . . 175.5(3) ?
    C19 C20 C21 O5 . . . . -176.6(3) ?
    C19 C20 C21 C22 . . . . 1.1(5) ?
    O5 C21 C22 O6 . . . . -1.2(5) ?
    C20 C21 C22 O6 . . . . -178.8(3) ?
    O5 C21 C22 C23 . . . . 179.0(3) ?
    C20 C21 C22 C23 . . . . 1.4(5) ?
    O6 C22 C23 C24 . . . . 177.8(3) ?
    C21 C22 C23 C24 . . . . -2.5(5) ?
    C20 C19 C24 C23 . . . . 1.4(5) ?
    C18 C19 C24 C23 . . . . -176.6(3) ?
    C22 C23 C24 C19 . . . . 1.0(5) ?
loop_
    _geom_hbond_atom_site_label_D
    _geom_hbond_atom_site_label_H
    _geom_hbond_atom_site_label_A
    _geom_hbond_site_symmetry_A
    _geom_hbond_distance_DH
    _geom_hbond_distance_HA
    _geom_hbond_distance_DA
    _geom_hbond_angle_DHA
    _geom_hbond_publ_flag
    O1 H1o O6 2_667 0.840(10)
                            2.07(3) 2.784(3) 143(4) yes
    O2 H2o S1 1_556 0.840(10)
                            2.470(10)
                                    3.300(2) 171(4) yes
    N1 H1n2 O5 2_666 0.88 2.00 2.856(4) 163 yes
    O3 H3o O4 2_667 0.840(10)
                            2.11(4) 2.732(3) 130(4) yes
    O4 H4o S2 1_556 0.840(10)
                            2.380(10)
                                    3.219(2) 174(4) yes
    N4 H4n2 O3 2_666 0.88 2.05 2.900(4) 162 yes
    O5 H5o O2 2_667 0.840(10)
                            2.16(4) 2.742(3) 127(4) yes
    O6 H6o S3 1_556 0.840(10)
                            2.400(10)
                                    3.244(2) 177(4) yes
    N7 H7n2 O1 2_666 0.88 2.13 2.981(4) 161 yes
data_global
_journal_date_recd_electronic     2008-05-06
_journal_date_accepted     2008-05-09
_journal_name_full     'Acta Crystallographica, Section E'
_journal_year     2008
_journal_volume     64
_journal_issue      6
_journal_page_first     o1073
_journal_page_last     o1073
_journal_paper_category     QO
_journal_coeditor_code     LH2626
_publ_contact_author_name     'Seik Weng Ng'
_publ_contact_author_address
;
Department of Chemistry
University Malaya
50603 Kuala  Lumpur
Malaysia
;
_publ_contact_author_email     seikweng@um.edu.my
_publ_contact_author_fax     ?
_publ_contact_author_phone     ?
_publ_section_title
;
3,4-Dihydroxybenzaldehyde thiosemicarbazone
;
loop_
    _publ_author_name
    _publ_author_address
    'Tan, Kong Wai '
;
Department of Chemistry
University of Malaya
50603 Kuala Lumpur
Malaysia
;
    'Farina, Yang'
;
School of Chemical Science and Food Technology
Universiti Kebangsaan Malaysia
43600 Bangi
Malaysia
;
    'Ng, Chew Hee'
;
Faculty of Engineering and Science,
Universiti Tunku Abdul Rahman
53300 Kuala Lumpur
Malaysia
;
    'Maah, Mohd Jamil'
;
Department of Chemistry
University of Malaya
50603 Kuala Lumpur
Malaysia
;
    'Ng, Seik Weng'
;
Department of Chemistry
University of Malaya
50603 Kuala Lumpur
Malaysia
;
