# Supplementary material for: 3,4-Dihydroxy­benzaldehyde thio­semi­carbazone
Source: Acta Crystallogr Sect E Struct Rep Online. 2008 May 14;64(Pt 6):o1073. doi: 10.1107/S160053680801386X (PMC2961592; doi:10.1107/S160053680801386X)
Supplement: Supplementary file 2 [file e-64-o1073-Isup2.hkl]

# 
# h,k,l, Fc-squared, Fo-squared, sigma(Fo-squared) and status flag 
# 
data_I
_shelx_title '  P-1' 
_shelx_refln_list_code          4 
_shelx_F_calc_maximum      258.44 
_exptl_crystal_F_000       660.00 
_reflns_d_resolution_high  0.7696 
 
loop_ 
 _symmetry_equiv_pos_as_xyz 
 'x, y, z' 
 '-x, -y, -z' 
 
_cell_length_a    10.6565 
_cell_length_b    11.7937 
_cell_length_c    12.3563 
_cell_angle_alpha 111.657 
_cell_angle_beta  104.082 
_cell_angle_gamma  90.929 
 
_shelx_F_squared_multiplier     1.000 
 
loop_ 
 _refln_index_h 
 _refln_index_k 
 _refln_index_l 
 _refln_F_squared_calc 
 _refln_F_squared_meas 
 _refln_F_squared_sigma 
 _refln_observed_status 
   1   0   0       33.33       24.51      2.54 o 
   2   0   0       27.55       22.74      3.67 o 
   3   0   0    44375.99    42550.06    510.42 o 
   4   0   0      349.81      341.08     16.27 o 
   5   0   0      260.68      234.57     11.00 o 
   6   0   0     3829.96     3901.62     59.38 o 
   7   0   0       56.08       58.49     15.86 o 
   8   0   0      260.86      262.04     12.19 o 
   9   0   0      854.72      973.40     23.01 o 
  10   0   0      206.81      210.08     37.89 o 
  11   0   0       33.13       47.50     11.72 o 
  12   0   0       13.87       21.54     11.29 o 
  13   0   0       41.06       61.74     14.05 o 
 -13   1   0        1.84        0.39     11.09 o 
 -12   1   0      154.57      183.73     17.05 o 
 -11   1   0        4.58        3.64      9.79 o 
 -10   1   0      108.02      115.43     10.79 o 
  -9   1   0      533.19      564.12     17.76 o 
  -8   1   0        0.48       -9.86      6.57 o 
  -7   1   0      702.68      678.43     20.29 o 
  -6   1   0     4700.08     4833.43     69.72 o 
  -5   1   0      335.51      338.86     12.35 o 
  -4   1   0      434.10      441.72     12.59 o 
  -3   1   0    66789.40    67759.65    904.96 o 
  -2   1   0      365.81      387.57      8.49 o 
  -1   1   0      500.15      659.78     15.03 o 
   0   1   0        5.80       -1.85      1.24 o 
   1   1   0      107.20       73.66      6.73 o 
   2   1   0     1768.58     1723.74     25.94 o 
   3   1   0    66245.59    62859.24    746.32 o 
   4   1   0        1.94       -0.20      9.44 o 
   5   1   0     5935.72     5563.44     77.73 o 
   6   1   0     5442.60     5606.33     65.46 o 
   7   1   0       89.97       91.00     11.27 o 
   8   1   0      608.66      628.92     19.57 o 
   9   1   0      124.98      153.73     32.78 o 
  10   1   0        0.08        1.07      9.41 o 
  11   1   0       38.75       36.76     11.28 o 
  12   1   0       58.50       78.98     14.63 o 
  13   1   0       14.13       19.98     16.96 o 
 -13   2   0        2.86       32.13     18.74 o 
 -12   2   0       53.22       66.57     13.05 o 
 -11   2   0       17.58       30.38     10.14 o 
 -10   2   0        6.81        3.01      7.34 o 
  -9   2   0      485.72      523.80     20.37 o 
  -8   2   0       41.87       31.96     12.25 o 
  -7   2   0      424.22      432.86     16.01 o 
  -6   2   0     6779.99     7255.38     97.56 o 
  -5   2   0        2.77        5.12      4.64 o 
  -4   2   0     1029.09      989.13     19.01 o 
  -3   2   0     1349.75     1419.74     22.74 o 
  -2   2   0     2027.95     2504.92     49.77 o 
  -1   2   0    10108.11    13839.89    239.51 o 
   0   2   0     9546.35    14817.99    248.78 o 
   1   2   0     3990.36     4201.77     76.96 o 
   2   2   0    41989.92    41493.86    685.87 o 
   3   2   0      863.45      707.29     23.34 o 
   4   2   0       79.58       91.23      7.72 o 
   5   2   0     5681.62     5497.77     77.98 o 
   6   2   0     5063.43     5038.83     75.02 o 
   7   2   0        1.25       -0.60      5.01 o 
   8   2   0      213.24      227.55     15.23 o 
   9   2   0      527.47      472.29     21.40 o 
  10   2   0       15.28       11.33      9.96 o 
  11   2   0      133.10       85.19     20.05 o 
  12   2   0        3.20       14.42     16.00 o 
 -13   3   0        0.30      -12.15     17.23 o 
 -12   3   0       23.43       11.88     16.41 o 
 -11   3   0       96.36       83.40     10.67 o 
 -10   3   0        1.77        7.99      8.60 o 
  -9   3   0      540.37      625.99     21.91 o 
  -8   3   0       69.01       80.19     12.12 o 
  -7   3   0      269.94      296.65     13.58 o 
  -6   3   0      132.12      150.97      9.54 o 
  -5   3   0      485.17      471.00     13.81 o 
  -4   3   0       19.62       23.20      4.63 o 
  -3   3   0     1415.80     1647.70     38.37 o 
  -2   3   0     2168.68     2701.25     54.85 o 
  -1   3   0    10640.63    14122.58    246.65 o 
   0   3   0      125.16      159.61     10.43 o 
   1   3   0      391.96      476.35     17.51 o 
   2   3   0     3352.94     3270.35     66.18 o 
   3   3   0      774.92      814.45     26.43 o 
   4   3   0     1006.12      888.04     29.59 o 
   5   3   0     2145.70     2226.82     57.39 o 
   6   3   0      132.35      128.99     15.79 o 
   7   3   0       81.33       70.30     14.62 o 
   8   3   0      720.99      749.99     36.59 o 
   9   3   0      433.39      354.57     28.97 o 
  10   3   0       33.35       52.58     17.30 o 
  11   3   0        0.96       -7.55     14.21 o 
  12   3   0       33.64       26.22     18.19 o 
 -13   4   0        1.00       22.93     18.40 o 
 -12   4   0       32.46       59.49     35.56 o 
 -11   4   0       46.50       96.92     15.16 o 
 -10   4   0       30.62       61.75     10.60 o 
  -9   4   0        0.26        1.04      9.16 o 
  -8   4   0     1341.72     1461.45     41.74 o 
  -7   4   0       49.50       54.52      8.04 o 
  -6   4   0      519.85      501.86     17.23 o 
  -5   4   0     3118.73     3127.06     76.37 o 
  -4   4   0     5457.32     5732.70    110.39 o 
  -3   4   0      295.53      341.46     16.48 o 
  -2   4   0        6.73       12.22      6.66 o 
   0   4   0      284.30      329.38     14.90 o 
   1   4   0      460.82      436.81     17.99 o 
   2   4   0     1057.60      945.84     28.83 o 
   3   4   0      163.98      206.63     14.48 o 
   4   4   0     2820.41     2845.41     66.18 o 
   5   4   0        5.13        2.47      8.86 o 
   6   4   0      306.84      369.40     24.58 o 
   7   4   0     1308.75     1210.82     44.76 o 
   8   4   0      167.16      132.70     19.15 o 
   9   4   0       50.89       40.02     15.65 o 
  10   4   0       19.22       28.21     16.27 o 
  11   4   0       47.46       20.53     17.92 o 
  12   4   0       99.92       74.14     22.52 o 
 -13   5   0        1.58       -4.74     25.06 o 
 -12   5   0        6.84       10.18     14.03 o 
 -11   5   0       94.49      106.91     20.53 o 
 -10   5   0        1.28        1.58     14.14 o 
  -9   5   0      181.19      200.99     13.46 o 
  -8   5   0        9.61        9.76      7.06 o 
  -7   5   0      727.05      728.02     31.17 o 
  -6   5   0      103.69       86.15     13.73 o 
  -5   5   0     3598.07     3638.10     78.74 o 
  -4   5   0     3361.49     3431.60     73.52 o 
  -3   5   0       71.58       75.51     10.23 o 
  -2   5   0     3463.49     4632.68     92.81 o 
   0   5   0      449.97      636.10     22.72 o 
   1   5   0     3607.05     4331.59     86.63 o 
   2   5   0     1409.15     1653.88     43.39 o 
   3   5   0      720.83      627.17     25.26 o 
   4   5   0     2798.46     2610.84     64.19 o 
   5   5   0      681.63      727.67     31.17 o 
   6   5   0      203.23      186.11     19.56 o 
   7   5   0      183.36      183.57     20.87 o 
   8   5   0       50.71       63.71     15.58 o 
   9   5   0      157.90      102.01     20.53 o 
  10   5   0      234.20      183.29     24.85 o 
  11   5   0       21.33       23.41     16.54 o 
 -12   6   0       38.19       55.47     29.59 o 
 -11   6   0        5.91        2.40     16.20 o 
 -10   6   0       33.61       47.57     17.71 o 
  -9   6   0       35.95       34.74     14.55 o 
  -8   6   0      153.94      166.61     19.22 o 
  -7   6   0      273.15      275.76     21.08 o 
  -6   6   0        0.86        3.78      9.34 o 
  -5   6   0      457.80      475.25     22.93 o 
  -4   6   0       19.49       38.65      9.89 o 
  -3   6   0      818.47      914.40     30.89 o 
  -2   6   0    13747.32    19261.68    341.60 o 
  -1   6   0     2935.80     4546.80     90.27 o 
   0   6   0     1318.99     1858.87     46.96 o 
   1   6   0     9308.45    11171.25    201.41 o 
   2   6   0     1109.17     1252.56     38.24 o 
   3   6   0      156.77      126.52     14.21 o 
   4   6   0       12.54       -1.78      8.79 o 
   5   6   0      107.17       92.88     15.17 o 
   6   6   0       91.66       77.57     15.86 o 
   7   6   0       93.34       94.19     18.12 o 
   8   6   0      123.22      108.26     19.50 o 
   9   6   0       56.16       43.66     17.57 o 
  10   6   0       66.02       71.81     20.39 o 
  11   6   0       49.39       31.17     20.05 o 
 -12   7   0        2.05       16.13     29.93 o 
 -10   7   0        4.45      -10.85     14.28 o 
  -9   7   0        1.98       -6.80     13.87 o 
  -8   7   0        6.48        5.15     12.63 o 
  -7   7   0       22.78        7.28     11.67 o 
  -6   7   0      216.33      195.58     17.78 o 
  -5   7   0      681.52      653.05     28.01 o 
  -4   7   0      496.00      469.01     23.62 o 
  -3   7   0      426.83      430.43     23.07 o 
  -2   7   0      141.15      180.96     16.82 o 
  -1   7   0        7.90       24.64      8.79 o 
   0   7   0      311.40      400.98     21.08 o 
   1   7   0      882.95     1414.37     42.22 o 
   2   7   0      637.95      610.70     27.25 o 
   3   7   0      105.82       84.16     14.00 o 
   4   7   0      456.19      536.15     28.01 o 
   5   7   0      137.42      120.07     17.23 o 
   6   7   0      123.83      135.92     19.36 o 
   7   7   0        3.54       -5.90     12.15 o 
   8   7   0       11.84      -13.87     13.04 o 
   9   7   0        0.04      -17.78     12.84 o 
  10   7   0       11.46       32.47     18.54 o 
 -11   8   0        8.24       27.60     30.89 o 
 -10   8   0        5.29       15.31     16.96 o 
  -9   8   0      110.28      110.73     20.39 o 
  -8   8   0       22.09       25.06     13.73 o 
  -7   8   0      187.32      167.43     19.22 o 
  -6   8   0      348.18      329.65     23.20 o 
  -5   8   0      246.32      256.68     20.25 o 
  -4   8   0      142.16      124.53     15.17 o 
  -3   8   0        4.22        8.58     10.30 o 
  -2   8   0      335.14      367.01     15.78 o 
  -1   8   0       53.33       90.14     13.52 o 
   0   8   0       10.22       26.09     10.37 o 
   1   8   0      299.05      320.04     21.90 o 
   2   8   0      222.76      204.64     18.47 o 
   3   8   0      609.12      615.57     29.93 o 
   4   8   0      284.41      223.79     21.01 o 
   5   8   0       24.48       40.37     13.52 o 
   6   8   0      153.34      142.86     20.39 o 
   7   8   0      131.76      138.67     22.04 o 
   8   8   0        6.34        8.03     15.51 o 
   9   8   0        2.44       34.87     18.95 o 
  10   8   0        2.57       19.43     18.05 o 
 -11   9   0        1.54      -25.54     32.47 o 
  -9   9   0       12.41        6.32     15.65 o 
  -8   9   0       83.32       75.65     17.64 o 
  -7   9   0       56.64        9.82     12.56 o 
  -6   9   0      110.86       94.19     16.27 o 
  -5   9   0      118.44       89.04     15.93 o 
  -4   9   0       29.89       37.96     12.63 o 
  -3   9   0      225.89      258.24     28.94 o 
  -2   9   0        1.28       -8.93      6.81 o 
  -1   9   0       68.07      120.76     26.77 o 
   0   9   0       88.28      145.40     16.75 o 
   1   9   0       19.70       25.61     12.36 o 
   2   9   0       59.42       52.86     13.73 o 
   3   9   0      279.14      245.01     21.49 o 
   4   9   0        0.77       -6.04     10.64 o 
   5   9   0      161.06      137.91     19.63 o 
   6   9   0       58.14       60.55     17.16 o 
   7   9   0        3.65        2.33     14.42 o 
   8   9   0        1.15      -12.91     14.21 o 
   9   9   0       20.61       34.80     19.29 o 
  -8  10   0        0.07       -6.52     14.48 o 
  -7  10   0       17.68       23.34     14.28 o 
  -6  10   0      110.65       83.00     17.44 o 
  -5  10   0       77.45       72.77     16.54 o 
  -4  10   0      193.32      149.65     20.25 o 
  -3  10   0      185.52      260.88     25.06 o 
  -2  10   0       42.53       54.42     10.63 o 
  -1  10   0       26.83       29.13      9.68 o 
   0  10   0     1632.69     1938.77     58.21 o 
   1  10   0        5.98       -4.32     11.19 o 
   2  10   0       10.69        0.48     11.74 o 
   3  10   0      930.00      798.93     37.69 o 
   4  10   0        0.12      -10.71     11.26 o 
   5  10   0       44.58       22.93     14.21 o 
   6  10   0      128.31      106.47     20.73 o 
   7  10   0        0.01       -1.37     15.17 o 
   8  10   0       65.26        9.61     17.57 o 
  -7  11   0       56.03       19.84     15.93 o 
  -6  11   0      106.05       84.78     19.15 o 
  -5  11   0       30.54       18.54     16.00 o 
  -4  11   0        2.45       12.29     13.94 o 
  -3  11   0     1202.33     1465.03     55.67 o 
  -2  11   0        0.48       11.32      9.70 o 
  -1  11   0      115.50      136.65     14.99 o 
   0  11   0      585.59      657.10     35.01 o 
   1  11   0       25.04       28.90     14.55 o 
   2  11   0        4.87        1.72     11.88 o 
   3  11   0        0.33       -2.13     11.26 o 
   4  11   0        0.71      -14.90     12.01 o 
   5  11   0       86.53       38.86     16.89 o 
   6  11   0       27.43       30.21     18.54 o 
   7  11   0       10.54       15.72     18.40 o 
  -6  12   0      264.44      266.97     28.42 o 
  -5  12   0        3.19       -4.67     15.10 o 
  -4  12   0       31.93       50.11     18.05 o 
  -3  12   0       43.59       53.00     18.95 o 
  -2  12   0       71.86      112.38     23.55 o 
  -1  12   0        0.35       11.68     23.03 o 
   0  12   0       75.76      100.13     15.15 o 
   1  12   0       33.98       25.33     14.97 o 
   2  12   0      460.68      428.64     31.44 o 
   3  12   0       15.82       28.90     16.06 o 
   4  12   0        3.07       23.62     16.89 o 
   5  12   0      499.91      422.05     35.01 o 
  -5  13   0      109.92      124.39     24.16 o 
  -4  13   0       42.11       39.34     19.70 o 
  -3  13   0       27.12       24.03     20.11 o 
  -2  13   0      122.07      165.79     28.63 o 
  -1  13   0      345.52      433.31     39.47 o 
   0  13   0        0.77        3.98     21.14 o 
   1  13   0        0.01        1.17     14.83 o 
   2  13   0      721.93      677.29     40.78 o 
   3  13   0        2.69        6.59     16.61 o 
   4  13   0        2.94       15.86     17.23 o 
  -4  14   0      475.75      596.36     45.51 o 
  -3  14   0       24.34       16.06     22.86 o 
  -2  14   0        4.90       12.77     22.38 o 
  -1  14   0      779.67     1154.74     62.61 o 
   0  14   0       31.13       -4.74     23.07 o 
  -2 -14   1        2.46       37.55     18.95 o 
  -1 -14   1        5.86      -15.86     15.51 o 
   0 -14   1        0.91       -5.15     20.87 o 
   1 -14   1      128.47      196.68     32.81 o 
   2 -14   1       20.46       47.37     23.13 o 
   3 -14   1       38.09       56.20     17.77 o 
   4 -14   1      302.27      261.62     40.37 o 
   5 -14   1       58.88       41.26     29.59 o 
  -4 -13   1       41.65       52.24     19.84 o 
  -3 -13   1        8.35       -1.24     14.14 o 
  -2 -13   1       87.41       73.18     19.50 o 
  -1 -13   1       72.59       90.20     20.39 o 
   0 -13   1       42.80       66.82     15.03 o 
   1 -13   1      512.84      600.84     28.24 o 
   2 -13   1        0.06       -4.52     12.73 o 
   3 -13   1      120.70      155.64     24.34 o 
   4 -13   1       51.56       27.24     15.26 o 
   5 -13   1       25.90        3.16     26.57 o 
   6 -13   1      190.89      218.03     41.74 o 
   7 -13   1      119.69      151.78     41.33 o 
  -6 -12   1        5.32        5.56     16.13 o 
  -5 -12   1       48.36       31.65     16.68 o 
  -4 -12   1        2.30      -11.74     13.52 o 
  -3 -12   1       41.67       30.27     15.65 o 
  -2 -12   1      305.75      297.04     28.01 o 
  -1 -12   1       51.50       70.43     17.51 o 
   0 -12   1        1.64        3.78     13.87 o 
   1 -12   1       33.25       30.42      9.56 o 
   2 -12   1       40.21       51.27     10.66 o 
   3 -12   1      338.90      427.42     44.90 o 
   4 -12   1      382.97      406.43     29.66 o 
   5 -12   1       47.99       64.31     15.88 o 
   6 -12   1      507.15      620.99     56.91 o 
   7 -12   1      180.34      172.10     42.01 o 
   8 -12   1       43.10       69.34     38.03 o 
  -7 -11   1       26.01      -13.87     15.51 o 
  -6 -11   1       75.93       69.47     19.36 o 
  -5 -11   1        1.06        0.34     14.35 o 
  -4 -11   1       29.97        0.76     12.56 o 
  -3 -11   1       30.88       17.09     14.55 o 
  -2 -11   1      134.39      109.91     19.29 o 
  -1 -11   1       35.80       28.15     13.87 o 
   0 -11   1     1255.10     1451.28     37.43 o 
   1 -11   1     1090.49     1348.32     30.18 o 
   2 -11   1      353.79      469.01     22.23 o 
   3 -11   1     1641.03     1739.61     40.74 o 
   4 -11   1      542.42      523.51     31.51 o 
   5 -11   1      189.36      159.88     21.28 o 
   6 -11   1      116.66      116.91     19.22 o 
   7 -11   1      123.95       91.78     33.98 o 
   8 -11   1        6.61       26.57     30.07 o 
   9 -11   1      138.23      168.19     44.55 o 
  -8 -10   1       74.54       57.46     21.28 o 
  -7 -10   1       16.42       -3.98     14.35 o 
  -6 -10   1       16.88       20.53     14.76 o 
  -5 -10   1      217.47      197.98     23.27 o 
  -4 -10   1       20.83        2.54     12.01 o 
  -3 -10   1      769.77      754.31     36.86 o 
  -2 -10   1      275.19      303.91     25.26 o 
  -1 -10   1      169.38      148.68     24.61 o 
   0 -10   1      449.36      509.86     36.86 o 
   1 -10   1        1.52        5.60      8.53 o 
   2 -10   1       45.90       78.21     11.19 o 
   3 -10   1      125.80      135.99     18.54 o 
   4 -10   1      820.52      687.52     32.54 o 
   5 -10   1        8.42       14.83     12.08 o 
   6 -10   1      769.04      640.28     32.61 o 
   7 -10   1      395.02      332.46     26.77 o 
   8 -10   1       69.96      105.44     34.39 o 
   9 -10   1      181.48      242.67     42.63 o 
  10 -10   1        6.07       37.07     32.13 o 
  -9  -9   1       28.87       25.74     18.67 o 
  -8  -9   1       13.87       24.78     17.44 o 
  -7  -9   1        5.99        3.50     13.66 o 
  -6  -9   1      331.86      299.58     26.98 o 
  -5  -9   1        2.12      -15.86     10.57 o 
  -4  -9   1       60.32       26.02     12.97 o 
  -3  -9   1        5.39        5.29     10.92 o 
  -2  -9   1        2.37        1.92     10.85 o 
  -1  -9   1       35.74       33.11      8.90 o 
   0  -9   1      659.93      914.54     37.00 o 
   1  -9   1       15.12       12.29     10.16 o 
   2  -9   1      143.48      202.99     19.43 o 
   3  -9   1      587.29      567.17     28.42 o 
   4  -9   1      117.27       82.93     14.00 o 
   5  -9   1      464.05      398.78     24.78 o 
   6  -9   1       36.14       35.56     13.46 o 
   7  -9   1      440.23      374.68     26.57 o 
   8  -9   1      186.61      217.96     22.86 o 
   9  -9   1      266.94      322.79     42.63 o 
  10  -9   1       53.03       36.32     32.06 o 
  11  -9   1        0.34        3.23     32.47 o 
 -10  -8   1       16.14       21.14     17.51 o 
  -9  -8   1       36.69       17.51     15.31 o 
  -8  -8   1       21.59        0.41     14.07 o 
  -7  -8   1       41.02       32.33     15.72 o 
  -6  -8   1      105.04       78.74     17.51 o 
  -5  -8   1       42.38       45.45     14.00 o 
  -4  -8   1       54.09       54.58     13.73 o 
  -3  -8   1     1211.26     1175.40     42.42 o 
  -2  -8   1       59.70       67.11      8.76 o 
  -1  -8   1       43.78       57.71      8.73 o 
   0  -8   1      585.80      713.53     30.27 o 
   1  -8   1      138.75      194.55     17.30 o 
   2  -8   1      397.31      455.41     24.58 o 
   3  -8   1        3.68       -1.78      8.03 o 
   4  -8   1       17.46        1.30      8.65 o 
   5  -8   1      134.44      142.03     15.51 o 
   6  -8   1      348.89      319.97     22.04 o 
   7  -8   1      109.24       94.12     16.41 o 
   8  -8   1        0.34       -6.32     12.84 o 
   9  -8   1      310.02      317.02     40.98 o 
  10  -8   1       62.40       77.50     30.96 o 
  11  -8   1        2.89       -8.24     26.29 o 
 -11  -7   1        1.41       26.29     17.99 o 
 -10  -7   1        1.49        9.06     16.00 o 
  -9  -7   1       29.42       35.08     15.86 o 
  -8  -7   1        6.86      -16.27     11.94 o 
  -7  -7   1        8.09        0.82     12.01 o 
  -6  -7   1      617.28      490.36     29.66 o 
  -5  -7   1       30.13       20.11     11.26 o 
  -4  -7   1      494.54      460.56     26.22 o 
  -3  -7   1      381.69      342.90     22.59 o 
  -2  -7   1        1.73       -3.97     11.94 o 
  -1  -7   1      700.74      736.97     35.08 o 
   0  -7   1        0.14      -10.50      7.21 o 
   2  -7   1       12.73       20.53      8.51 o 
   3  -7   1      172.58      171.76     14.83 o 
   4  -7   1        0.15        7.21      8.51 o 
   5  -7   1        3.59       11.12      8.72 o 
   6  -7   1      147.88      132.90     15.38 o 
   7  -7   1       81.72       84.92     14.97 o 
   8  -7   1       16.81       14.69     12.56 o 
   9  -7   1       20.40       13.64     14.11 o 
  10  -7   1      285.06      339.95     40.50 o 
  11  -7   1       34.33       48.74     28.42 o 
  12  -7   1       44.27       72.08     31.85 o 
 -11  -6   1       43.34       57.73     20.80 o 
 -10  -6   1       16.00       14.35     16.20 o 
  -9  -6   1      223.11      227.23     25.40 o 
  -8  -6   1       29.78       34.80     14.48 o 
  -7  -6   1       39.25       10.71     11.60 o 
  -6  -6   1      167.77      117.32     16.54 o 
  -5  -6   1       28.49       16.20     11.40 o 
  -4  -6   1       29.07       38.92     10.92 o 
  -3  -6   1       10.97        0.55      8.03 o 
  -2  -6   1      134.03      153.09     32.88 o 
  -1  -6   1     1709.95     2269.66     55.74 o 
   0  -6   1       10.08        7.55      7.62 o 
   2  -6   1      369.10      457.06     20.25 o 
   3  -6   1       22.98       18.67      7.76 o 
   4  -6   1       43.89       31.85      8.72 o 
   5  -6   1      100.09      138.60     13.59 o 
   6  -6   1        0.72        3.36      8.92 o 
   7  -6   1      402.46      425.28     24.10 o 
   8  -6   1       97.51      113.00     16.54 o 
   9  -6   1        2.59       -2.77     10.30 o 
  10  -6   1      214.15      255.08     19.99 o 
  11  -6   1       23.10       26.50     23.62 o 
  12  -6   1        7.18       24.58     25.81 o 
 -12  -5   1       12.32       22.79     19.91 o 
 -11  -5   1       24.18        5.84     16.27 o 
 -10  -5   1       75.02       60.07     19.36 o 
  -9  -5   1       17.59        7.62     13.39 o 
  -8  -5   1       80.84       69.13     16.20 o 
  -7  -5   1        3.35       -5.42     10.43 o 
  -6  -5   1        7.66       16.61     10.71 o 
  -5  -5   1       22.42       14.83      9.27 o 
  -4  -5   1      865.45      881.86     32.06 o 
  -3  -5   1       23.97       23.27      8.44 o 
  -2  -5   1       44.11       51.34     12.05 o 
  -1  -5   1      109.08      118.51      7.76 o 
   2  -5   1      844.73     1265.33     32.95 o 
   3  -5   1        2.89        0.27      6.25 o 
   4  -5   1     1059.82      960.94     28.90 o 
   5  -5   1      285.23      346.06     18.60 o 
   6  -5   1       12.53       11.46      9.13 o 
   7  -5   1     1237.15     1267.94     27.80 o 
   8  -5   1        6.70       -0.15      6.58 o 
   9  -5   1       34.16       53.04      8.54 o 
  10  -5   1      121.76      129.29     11.62 o 
  11  -5   1        4.99       12.79     12.25 o 
  12  -5   1       31.38       54.85     26.50 o 
 -12  -4   1        0.20       11.26     16.75 o 
 -11  -4   1       32.40       35.08     18.12 o 
 -10  -4   1        1.03        4.46     13.59 o 
  -9  -4   1        0.20      -15.17     12.15 o 
  -8  -4   1      300.30      283.45     24.10 o 
  -7  -4   1      576.26      577.47     30.75 o 
  -6  -4   1        2.14        9.40      9.34 o 
  -5  -4   1      384.19      379.28     21.42 o 
  -4  -4   1      691.35      621.48     24.92 o 
  -3  -4   1       14.56       -3.43      5.97 o 
  -2  -4   1      229.13      296.01     16.13 o 
  -1  -4   1       43.88       70.59      6.06 o 
   2  -4   1       23.99       45.17      7.14 o 
   3  -4   1       55.14       50.87      7.48 o 
   4  -4   1     2160.61     2273.71     50.73 o 
   5  -4   1       31.10       39.52      6.13 o 
   6  -4   1      250.48      265.93     12.14 o 
   7  -4   1      387.59      422.70     17.81 o 
   8  -4   1        3.18       -7.74      6.54 o 
   9  -4   1      151.53      180.44     19.90 o 
  10  -4   1        9.65       18.56      8.08 o 
  11  -4   1       12.19        4.56      8.17 o 
  12  -4   1       94.86       91.37     26.29 o 
 -12  -3   1       30.71       17.78     17.85 o 
 -11  -3   1       40.70       40.64     17.64 o 
 -10  -3   1       27.14       14.24     10.46 o 
  -9  -3   1       38.90       35.16     10.14 o 
  -8  -3   1       10.16       15.73      8.27 o 
  -7  -3   1      296.85      305.20     22.96 o 
  -6  -3   1       62.42       58.46      8.59 o 
  -5  -3   1      177.94      154.73     10.40 o 
  -4  -3   1       70.51       56.09     10.67 o 
  -3  -3   1        8.70        3.43      5.97 o 
  -2  -3   1      208.58      204.78     12.91 o 
  -1  -3   1       28.28       24.02      7.86 o 
   1  -3   1     5623.30     6081.09    109.15 o 
   2  -3   1      213.86      333.56     13.04 o 
   3  -3   1      393.78      440.77     11.67 o 
   4  -3   1     2480.74     2753.19     40.75 o 
   5  -3   1        7.53        1.41      4.51 o 
   6  -3   1      429.17      406.81     14.51 o 
   7  -3   1        1.94        0.65      6.18 o 
   8  -3   1       36.15       47.93      7.50 o 
   9  -3   1      557.83      605.13     18.46 o 
  10  -3   1       17.64        0.81      7.56 o 
  11  -3   1        2.29        4.68     11.80 o 
  12  -3   1      186.86      207.53     17.95 o 
 -13  -2   1        5.40      -13.94     15.10 o 
 -12  -2   1       19.89       13.37     15.41 o 
 -11  -2   1        2.82       -1.04      9.51 o 
 -10  -2   1      249.38      261.94     17.73 o 
  -9  -2   1      256.31      244.34     16.36 o 
  -8  -2   1       50.36       47.39     12.39 o 
  -7  -2   1      335.74      302.43     15.22 o 
  -6  -2   1     1195.30     1260.04     30.38 o 
  -5  -2   1       39.99       35.45      6.43 o 
  -4  -2   1        0.01        1.61      4.37 o 
  -3  -2   1      915.15      853.90     18.50 o 
  -2  -2   1       68.64       38.53      4.64 o 
  -1  -2   1        0.88       -1.28      2.24 o 
   0  -2   1        0.20       -1.44      3.98 o 
   1  -2   1      475.48      425.58      9.16 o 
   2  -2   1      130.34      150.63      6.57 o 
   3  -2   1      269.48      204.96      8.05 o 
   4  -2   1      808.89      788.46     18.40 o 
   5  -2   1      106.24      142.41      8.83 o 
   6  -2   1     2361.33     2402.01     40.55 o 
   7  -2   1      213.90      238.32     10.98 o 
   8  -2   1       85.27       73.74      9.43 o 
   9  -2   1     1179.44     1273.03     26.76 o 
  10  -2   1        0.25        2.43      7.46 o 
  11  -2   1      227.00      195.16     43.45 o 
  12  -2   1        8.06       15.28     10.82 o 
  13  -2   1        0.01        9.85     11.71 o 
 -13  -1   1       48.15       79.91     23.89 o 
 -12  -1   1       23.09       13.65     11.15 o 
 -11  -1   1       53.50       42.76     11.65 o 
 -10  -1   1        6.92       22.47      9.91 o 
  -9  -1   1       11.59       18.90      9.32 o 
  -8  -1   1        0.54        5.88      7.53 o 
  -7  -1   1      274.61      293.82     14.63 o 
  -6  -1   1      639.06      644.06     20.49 o 
  -5  -1   1      409.00      396.40     27.39 o 
  -4  -1   1       99.29       88.19      9.03 o 
  -3  -1   1     4423.91     3957.49     55.95 o 
  -2  -1   1     1267.88     1329.74     20.80 o 
  -1  -1   1      283.57      267.80     10.16 o 
   0  -1   1      770.34      276.79      8.44 o 
   1  -1   1     1173.32     1061.02     16.50 o 
   2  -1   1      225.55      178.94      5.87 o 
   3  -1   1     6656.27     6283.68     83.12 o 
   4  -1   1       33.08       28.01      5.18 o 
   5  -1   1      728.70      749.28     15.47 o 
   6  -1   1     5009.16     5199.04     70.38 o 
   7  -1   1      124.12      132.13      9.09 o 
   8  -1   1      652.96      683.12     18.49 o 
   9  -1   1       38.70       26.29     11.41 o 
  10  -1   1        5.21        4.63      9.00 o 
  11  -1   1      148.14      160.05     15.64 o 
  12  -1   1      228.72      255.11     19.22 o 
  13  -1   1        8.01       13.13     11.44 o 
 -13   0   1       25.61       50.70     13.66 o 
 -12   0   1        6.68        4.53     10.54 o 
 -11   0   1        8.78       14.33     10.34 o 
 -10   0   1      104.05      135.07     21.69 o 
  -9   0   1        7.42        3.13      8.32 o 
  -8   0   1      247.58      241.23     19.56 o 
  -7   0   1       33.69       47.08     10.19 o 
  -6   0   1       10.10       15.01      8.41 o 
  -5   0   1     1828.42     1730.27     30.46 o 
  -4   0   1      801.94      691.12     15.70 o 
  -3   0   1     4482.59     4334.95     57.18 o 
  -2   0   1      252.16      220.79      6.33 o 
  -1   0   1       12.36       10.26      1.51 o 
   0   0   1      137.39        5.94      4.87 o 
   1   0   1      447.32      388.76      9.40 o 
   2   0   1        0.18       -3.82      2.55 o 
   3   0   1     8021.16     7564.95     79.92 o 
   4   0   1      174.96      123.17      6.52 o 
   5   0   1      305.96      304.07     10.51 o 
   6   0   1        3.17        2.54      8.83 o 
   7   0   1       51.39       74.97      7.57 o 
   8   0   1      520.82      519.55     27.61 o 
   9   0   1      960.76     1062.01     30.04 o 
  10   0   1      127.99      134.61     14.25 o 
  11   0   1      149.53      173.11     16.23 o 
  12   0   1      116.47      114.22     15.70 o 
  13   0   1       20.18       21.08     17.92 o 
 -13   1   1        1.17        2.75     16.89 o 
 -12   1   1        0.65       -2.24      9.80 o 
 -11   1   1       78.59       73.75     12.35 o 
 -10   1   1      121.55      133.20     18.64 o 
  -9   1   1        0.01       -3.10     19.84 o 
  -8   1   1      787.54      831.86     29.18 o 
  -7   1   1      122.02      145.68     10.90 o 
  -6   1   1       36.01       47.36      7.12 o 
  -5   1   1      368.92      378.15     12.50 o 
  -4   1   1      311.86      306.94     10.28 o 
  -3   1   1      765.94      832.85     15.26 o 
  -2   1   1       31.39       34.46      2.81 o 
  -1   1   1       31.63       37.69      4.60 o 
   0   1   1    11525.05    14526.17    263.27 o 
   1   1   1      349.91      389.31     13.25 o 
   2   1   1     1178.28     1089.10     18.25 o 
   3   1   1      191.86      244.00      8.98 o 
   4   1   1      747.34      694.91     13.39 o 
   5   1   1     2796.02     2726.49     41.22 o 
   6   1   1     1863.57     1881.25     28.82 o 
   7   1   1      376.05      363.38     12.85 o 
   8   1   1     1441.90     1461.03     42.32 o 
   9   1   1      133.68      150.82     14.17 o 
  10   1   1       22.44       26.50     15.24 o 
  11   1   1       28.19       38.03     16.34 o 
 -13   2   1        4.03        9.89     17.23 o 
 -12   2   1        7.68        3.36     15.79 o 
 -11   2   1       74.24       84.56     12.12 o 
 -10   2   1       31.73       43.81     11.50 o 
  -9   2   1       42.42       49.37      9.83 o 
  -8   2   1        1.43       -1.43      6.85 o 
  -7   2   1      464.71      526.71     17.13 o 
  -6   2   1       35.41       38.48      6.61 o 
  -5   2   1      110.37      123.56      7.69 o 
  -4   2   1      308.49      348.98     10.22 o 
  -3   2   1      355.52      361.73      9.05 o 
  -2   2   1       27.51       32.20      7.07 o 
  -1   2   1       23.09       42.23      3.57 o 
   0   2   1     3625.69     4936.10     87.18 o 
   1   2   1      224.22      244.01      7.94 o 
   2   2   1     1301.76     1276.18     32.61 o 
   3   2   1     4928.85     5383.76    103.73 o 
   4   2   1      292.99      316.74     18.40 o 
   5   2   1     2079.87     1991.43     53.00 o 
   6   2   1      341.50      389.86     24.10 o 
   7   2   1       19.89       26.16     12.70 o 
   8   2   1       16.67       14.28     13.25 o 
   9   2   1      115.95       89.52     18.81 o 
  10   2   1        5.82       22.93     14.76 o 
  11   2   1      247.80      214.32     26.98 o 
  12   2   1       16.40        1.92     16.96 o 
 -13   3   1       12.17       33.09     19.91 o 
 -12   3   1       32.42       56.03     18.88 o 
 -11   3   1       12.22       -7.96     13.94 o 
 -10   3   1      102.54      122.37     14.48 o 
  -9   3   1       17.78        9.47      8.17 o 
  -8   3   1       20.44       18.58      7.57 o 
  -7   3   1      116.74      113.80      9.48 o 
  -6   3   1     1426.44     1479.45     27.90 o 
  -5   3   1      187.61      183.59      8.75 o 
  -4   3   1       13.58        8.24      7.35 o 
  -3   3   1     3524.58     4071.54     81.35 o 
  -2   3   1      301.20      377.64     16.68 o 
  -1   3   1     2149.72     2576.97     91.30 o 
   0   3   1     1793.95     2509.93     49.98 o 
   1   3   1      684.21      656.21     20.53 o 
   2   3   1     3974.85     3736.81     74.90 o 
   3   3   1      162.56      174.78     13.80 o 
   4   3   1      179.59      192.22     16.13 o 
   5   3   1      141.89      137.50     15.51 o 
   6   3   1      194.36      216.72     19.98 o 
   7   3   1       75.12       73.11     16.20 o 
   8   3   1      386.19      387.80     28.63 o 
   9   3   1       18.71       14.76     14.14 o 
  10   3   1      197.45      219.26     26.22 o 
  11   3   1       71.87       47.71     18.95 o 
  12   3   1       22.71       13.87     18.74 o 
 -13   4   1       14.95        8.58     18.05 o 
 -12   4   1       41.19       52.04     18.47 o 
 -11   4   1       29.93       33.50     16.89 o 
 -10   4   1        6.92        3.71     14.07 o 
  -9   4   1      491.05      592.51     20.27 o 
  -8   4   1      147.43      154.99     17.68 o 
  -7   4   1      200.92      184.00     10.55 o 
  -6   4   1      608.11      661.21     16.95 o 
  -5   4   1      327.68      316.13     19.15 o 
  -4   4   1     1955.61     1749.99     44.42 o 
  -3   4   1      146.06      166.75     13.18 o 
  -2   4   1       38.70       55.47      9.06 o 
  -1   4   1      393.81      440.72     15.86 o 
   0   4   1       77.64       75.03      8.24 o 
   1   4   1       10.30       13.80      6.04 o 
   2   4   1     1346.72     1351.62     36.66 o 
   3   4   1       57.55       71.81     10.57 o 
   4   4   1       14.55       11.33      9.27 o 
   5   4   1     1851.91     1920.31     54.85 o 
   6   4   1        5.27       19.91     11.53 o 
   7   4   1      478.47      499.14     30.48 o 
   8   4   1      283.46      250.36     24.71 o 
   9   4   1      121.15      130.43     21.69 o 
  10   4   1      113.81      123.98     22.24 o 
  11   4   1       16.76       20.87     17.23 o 
 -13   5   1        1.84       -2.29     16.51 o 
 -12   5   1       21.03       18.12     17.85 o 
 -11   5   1        8.76       34.12     17.51 o 
 -10   5   1       71.28       88.35     19.08 o 
  -9   5   1        4.87      -12.29     13.18 o 
  -8   5   1        7.55        9.13     12.22 o 
  -7   5   1       81.87       38.65     13.11 o 
  -6   5   1        1.97       -6.66      8.79 o 
  -5   5   1      163.43      169.56     15.45 o 
  -4   5   1     1512.14     1484.04     41.67 o 
  -3   5   1      142.89      128.37     12.91 o 
  -2   5   1       52.72       60.05      6.41 o 
  -1   5   1     7242.79     8939.34    158.37 o 
   0   5   1       29.04       32.81      7.76 o 
   1   5   1      244.27      250.36     15.72 o 
   2   5   1     2102.36     1971.11     48.95 o 
   3   5   1      116.54      127.27     13.66 o 
   4   5   1     1342.17     1337.55     42.29 o 
   5   5   1       33.86       35.22     12.70 o 
   6   5   1      243.48      262.31     23.00 o 
   7   5   1      410.00      377.02     28.35 o 
   8   5   1      131.57      127.27     20.25 o 
   9   5   1        7.14       11.26     14.62 o 
  10   5   1       22.72       11.19     16.75 o 
  11   5   1       57.28       51.01     20.80 o 
 -12   6   1        0.21       10.92     18.26 o 
 -11   6   1        3.58       16.48     16.75 o 
 -10   6   1        0.02       20.80     15.86 o 
  -9   6   1        8.63        8.72     14.07 o 
  -8   6   1       92.97       98.24     17.44 o 
  -7   6   1      522.42      487.95     27.46 o 
  -6   6   1       60.83       65.49     12.49 o 
  -5   6   1      465.58      433.10     23.00 o 
  -4   6   1     1532.85     1503.88     43.73 o 
  -3   6   1        0.06        5.08      8.24 o 
  -2   6   1       18.07       30.25      7.35 o 
  -1   6   1       81.50       94.80     10.57 o 
   0   6   1        3.82       -2.40      6.66 o 
   1   6   1      495.24      487.89     22.04 o 
   2   6   1       57.44       62.61     10.98 o 
   3   6   1       58.61       36.38     10.85 o 
   4   6   1       28.83       18.54     10.92 o 
   5   6   1       52.10       34.87     13.32 o 
   6   6   1        0.02       -7.41     11.46 o 
   7   6   1      204.59      173.82     22.04 o 
   8   6   1        5.30       13.52     14.69 o 
   9   6   1        4.70        7.14     14.48 o 
  10   6   1      115.47       79.50     21.56 o 
 -12   7   1        2.17       13.73     18.74 o 
 -11   7   1       16.20       13.04     17.64 o 
 -10   7   1       54.98       66.80     18.60 o 
  -9   7   1       15.61       25.81     15.45 o 
  -8   7   1       15.40        2.68     12.63 o 
  -7   7   1      326.60      307.48     23.62 o 
  -6   7   1       65.25       55.06     13.59 o 
  -5   7   1      202.59      175.88     17.64 o 
  -4   7   1      295.28      309.67     21.01 o 
  -3   7   1        9.09       -4.20      5.27 o 
  -2   7   1      279.44      343.46     14.61 o 
  -1   7   1      274.53      309.19     17.99 o 
   0   7   1        6.85        4.12      7.55 o 
   1   7   1      129.84      102.42     13.04 o 
   2   7   1       85.12       68.99     12.08 o 
   3   7   1        9.23       19.63     10.71 o 
   4   7   1      304.86      313.93     23.07 o 
   5   7   1       15.46       16.82     12.29 o 
   6   7   1      131.26      135.58     20.39 o 
   7   7   1       32.44       23.34     15.10 o 
   8   7   1       39.24       19.43     16.06 o 
   9   7   1      155.23      150.27     24.64 o 
  10   7   1       29.17        6.86     16.61 o 
 -11   8   1        1.85        0.96     17.30 o 
 -10   8   1       25.83       15.51     16.82 o 
  -9   8   1        0.63       -3.71     13.39 o 
  -8   8   1       10.91        2.40     13.32 o 
  -7   8   1       81.27       58.97     15.38 o 
  -6   8   1        0.09        2.88     11.05 o 
  -5   8   1       70.72       45.45     13.52 o 
  -4   8   1       38.20       42.14      7.66 o 
  -3   8   1       55.66       66.15     10.47 o 
  -2   8   1      877.19     1074.79     26.72 o 
  -1   8   1       27.82       36.44      8.44 o 
   0   8   1       37.98       43.94     10.92 o 
   1   8   1      357.99      360.20     22.31 o 
   2   8   1        9.75       12.01      9.61 o 
   3   8   1      114.72      106.20     15.86 o 
   4   8   1       11.19       24.99     12.43 o 
   5   8   1       31.60       44.14     15.38 o 
   6   8   1      181.85      185.76     23.68 o 
   7   8   1        5.13      -18.54     12.36 o 
   8   8   1        6.83        2.13     16.06 o 
   9   8   1       10.55       13.04     18.33 o 
 -10   9   1        7.41        8.03     17.57 o 
  -9   9   1       18.56       12.63     15.93 o 
  -8   9   1        2.20        7.83     13.52 o 
  -7   9   1        0.12       12.36     13.39 o 
  -6   9   1      355.73      333.77     25.88 o 
  -5   9   1      106.11      123.84     18.40 o 
  -4   9   1       26.74       40.30     14.00 o 
  -3   9   1      128.65      145.80     12.72 o 
  -2   9   1       76.75       96.29     11.08 o 
  -1   9   1       12.71       11.14      9.06 o 
   0   9   1      156.42      206.77     19.02 o 
   1   9   1       71.86       92.54     15.10 o 
   2   9   1      136.02      103.04     16.00 o 
   3   9   1      254.37      257.84     22.65 o 
   4   9   1       45.37       35.42     14.14 o 
   5   9   1       23.47        9.68     13.32 o 
   6   9   1       48.90       12.97     15.38 o 
   7   9   1        7.01       15.17     16.06 o 
   8   9   1        2.30        1.92     16.20 o 
  -9  10   1      106.59       86.70     21.62 o 
  -8  10   1       18.38        6.66     15.45 o 
  -7  10   1       33.02       36.32     15.45 o 
  -6  10   1        0.03        3.02     13.18 o 
  -5  10   1      232.60      217.68     23.55 o 
  -4  10   1        1.46       -0.21     12.15 o 
  -3  10   1      276.05      342.35     28.76 o 
  -2  10   1      494.22      646.61     23.87 o 
  -1  10   1        8.07       18.17      9.86 o 
   0  10   1      105.64      110.04     16.54 o 
   1  10   1      163.28      138.12     18.19 o 
   2  10   1        7.23        7.76     11.26 o 
   3  10   1        1.81        3.78     13.04 o 
   4  10   1        5.30      -16.89     11.46 o 
   5  10   1        0.84       -9.34     13.59 o 
   6  10   1       11.84      -14.90     14.55 o 
   7  10   1        1.88      -14.35     14.69 o 
  -8  11   1       46.59       35.35     18.54 o 
  -7  11   1        6.78       16.54     15.45 o 
  -6  11   1       35.81       18.47     15.86 o 
  -5  11   1       97.22       90.89     19.43 o 
  -4  11   1       12.57       15.72     15.79 o 
  -3  11   1        2.89       -2.68     14.62 o 
  -2  11   1        0.03        6.38     15.93 o 
  -1  11   1       51.04       75.00     12.88 o 
   0  11   1       66.39       90.55     17.09 o 
   1  11   1       11.44       16.06     13.11 o 
   2  11   1       14.58        5.77     12.56 o 
   3  11   1      100.69       82.93     18.54 o 
   4  11   1        5.90       18.05     14.62 o 
   5  11   1      120.79      144.37     24.03 o 
   6  11   1       61.60       19.22     18.88 o 
  -7  12   1       93.28       80.46     21.76 o 
  -6  12   1       17.64       12.56     16.54 o 
  -5  12   1        0.28       -3.71     15.45 o 
  -4  12   1      110.96      114.85     22.79 o 
  -3  12   1       30.24       19.15     18.47 o 
  -2  12   1       12.43       27.87     20.11 o 
  -1  12   1       14.72       31.65     20.59 o 
   0  12   1      220.91      304.52     34.74 o 
   1  12   1       78.27       57.94     17.44 o 
   2  12   1      109.46       53.89     17.71 o 
   3  12   1      146.31      121.51     21.62 o 
   4  12   1       21.19       31.85     19.22 o 
   5  12   1       69.53       21.90     19.08 o 
  -6  13   1       73.41       75.93     23.75 o 
  -5  13   1        3.60        3.98     18.95 o 
  -4  13   1       24.19       33.16     20.59 o 
  -3  13   1      408.28      483.49     41.46 o 
  -2  13   1        6.70       23.89     21.35 o 
  -1  13   1       66.60      124.87     27.80 o 
   0  13   1      173.69      176.63     30.89 o 
   2  13   1       36.92       11.67     17.16 o 
  -3 -14   2        0.12       -3.98     15.65 o 
  -2 -14   2        0.04      -19.98     14.83 o 
  -1 -14   2        1.32      -11.88     15.24 o 
   0 -14   2       34.98       38.31     14.33 o 
   1 -14   2        6.27        2.20     19.63 o 
   3 -14   2        0.42       12.29     21.56 o 
   4 -14   2       11.40        2.27     25.61 o 
   5 -14   2       26.37       15.45     27.53 o 
  -5 -13   2        7.49      -15.17     16.89 o 
  -4 -13   2       16.37       15.03     16.20 o 
  -3 -13   2        9.84        9.68     16.48 o 
  -2 -13   2       13.56       26.43     16.82 o 
  -1 -13   2      295.65      358.00     31.72 o 
   0 -13   2       18.77       35.16     13.05 o 
   1 -13   2      145.61      191.04     18.70 o 
   2 -13   2       25.74       24.74     10.62 o 
   3 -13   2        2.81       -4.05     20.05 o 
   4 -13   2       65.33       58.76     26.36 o 
   5 -13   2       21.18        4.39     24.23 o 
   6 -13   2       13.77       30.96     28.70 o 
   7 -13   2        2.45      -21.49     29.11 o 
  -7 -12   2       25.53        4.46     17.71 o 
  -6 -12   2        0.29       -5.97     15.03 o 
  -5 -12   2       44.66        9.20     15.31 o 
  -4 -12   2      138.53      170.45     24.51 o 
  -3 -12   2        3.98      -18.12     12.08 o 
  -2 -12   2      716.82      747.24     41.60 o 
  -1 -12   2       13.49       18.88     14.48 o 
   0 -12   2        2.36       12.08     14.48 o 
   1 -12   2      613.97      764.42     24.03 o 
   2 -12   2       62.15       90.70     11.87 o 
   3 -12   2        0.46       -1.62      8.21 o 
   4 -12   2        0.02      -28.52     19.02 o 
   5 -12   2       42.11       44.42     26.70 o 
   6 -12   2       13.43      -10.64     23.75 o 
   7 -12   2        2.11        4.19     25.81 o 
   8 -12   2       87.64      104.14     38.24 o 
  -8 -11   2       45.87       54.37     21.21 o 
  -7 -11   2       17.34       39.82     18.88 o 
  -6 -11   2        2.94       10.78     15.31 o 
  -5 -11   2      475.20      375.99     30.89 o 
  -4 -11   2       14.72      -10.57     12.36 o 
  -3 -11   2      157.59      158.51     21.97 o 
  -2 -11   2      193.63      253.11     25.40 o 
  -1 -11   2        4.06        4.60     12.01 o 
   0 -11   2      210.84      256.29     17.91 o 
   1 -11   2      487.43      571.77     24.45 o 
   2 -11   2        4.58       13.53      8.02 o 
   3 -11   2       21.29       27.85     10.96 o 
   4 -11   2      389.15      401.66     22.20 o 
   5 -11   2       29.08       19.63     23.07 o 
   6 -11   2       15.82       41.88     25.19 o 
   7 -11   2       20.44      -14.97     24.44 o 
   8 -11   2        9.99      -31.37     26.02 o 
   9 -11   2       23.44       62.95     33.02 o 
  -9 -10   2        8.31       12.36     18.81 o 
  -8 -10   2       90.04       89.59     21.62 o 
  -7 -10   2       12.48        5.90     14.97 o 
  -6 -10   2       11.93        5.15     13.46 o 
  -5 -10   2       16.04        4.32     12.15 o 
  -4 -10   2       72.31       58.08     16.20 o 
  -3 -10   2        6.94       18.67     12.97 o 
  -2 -10   2      294.92      305.97     25.95 o 
  -1 -10   2       14.77       20.28      8.95 o 
   0 -10   2        0.03        5.48      8.39 o 
   1 -10   2       46.32       65.25     17.24 o 
   2 -10   2        1.64       -3.03     11.02 o 
   3 -10   2      189.10      229.19     16.91 o 
   4 -10   2      451.00      377.70     32.88 o 
   5 -10   2        1.37      -16.53     11.02 o 
   6 -10   2      163.33      176.63     32.06 o 
   7 -10   2      191.51      187.00     34.46 o 
   8 -10   2        2.65      -21.35     21.08 o 
   9 -10   2       22.26       12.84     27.94 o 
  10 -10   2        2.72       -0.07     29.11 o 
 -10  -9   2        6.04       -0.34     16.54 o 
  -9  -9   2       12.83       -5.77     14.62 o 
  -8  -9   2        0.16        9.13     14.07 o 
  -7  -9   2       39.22       42.97     16.13 o 
  -6  -9   2       53.76       14.42     13.18 o 
  -5  -9   2      194.99      175.60     21.28 o 
  -4  -9   2       22.14       -0.27     11.60 o 
  -3  -9   2      308.84      415.94     28.21 o 
  -2  -9   2      199.20      228.98     25.23 o 
  -1  -9   2        9.77        1.72      7.44 o 
   0  -9   2     1562.52     2256.68     63.23 o 
   1  -9   2       19.43       35.15     14.97 o 
   2  -9   2       35.46       20.25      8.69 o 
   3  -9   2      638.35      789.91     25.36 o 
   4  -9   2       20.75        2.01     16.54 o 
   5  -9   2        9.33       -5.08     10.23 o 
   6  -9   2        1.21       -0.76      8.98 o 
   7  -9   2       21.68       14.35     22.59 o 
   8  -9   2        9.99       20.46     23.34 o 
   9  -9   2        2.33       22.24     25.54 o 
  10  -9   2        0.06        4.81     25.95 o 
  11  -9   2        0.92      -12.84     30.34 o 
 -10  -8   2        2.39       -1.72     15.45 o 
  -9  -8   2        5.97       23.00     16.75 o 
  -8  -8   2      129.21      118.62     20.39 o 
  -7  -8   2        0.20        4.39     12.01 o 
  -6  -8   2       60.09       60.55     15.45 o 
  -5  -8   2      208.95      194.07     20.87 o 
  -4  -8   2       50.56       47.37     14.07 o 
  -3  -8   2      263.62      244.46     21.49 o 
  -2  -8   2       92.07       97.94      9.61 o 
  -1  -8   2      117.20      138.83     11.15 o 
   0  -8   2        0.31       -9.24      6.16 o 
   1  -8   2       26.06       24.99     12.36 o 
   2  -8   2        0.23      -11.07      7.38 o 
   3  -8   2      265.32      338.82     17.47 o 
   4  -8   2      341.70      347.31     17.00 o 
   5  -8   2       36.64       25.34      9.26 o 
   6  -8   2        3.26      -14.08     18.36 o 
   7  -8   2      135.57      168.66     15.17 o 
   8  -8   2      144.13      233.75     32.54 o 
   9  -8   2        5.91        0.14     21.14 o 
  10  -8   2       27.81        7.00     24.78 o 
  11  -8   2       11.45       15.79     28.21 o 
 -11  -7   2       34.76       60.14     20.87 o 
 -10  -7   2       39.25       25.13     17.57 o 
  -9  -7   2        8.83       14.97     14.97 o 
  -8  -7   2       65.77       50.39     15.86 o 
  -7  -7   2      149.00      112.45     18.19 o 
  -6  -7   2       14.67       25.61     11.74 o 
  -5  -7   2       69.53       63.29     14.07 o 
  -4  -7   2       78.57      123.36     16.48 o 
  -3  -7   2        1.01       -1.30      8.51 o 
  -2  -7   2        0.23        3.19      5.67 o 
  -1  -7   2       23.01       45.51      7.42 o 
   0  -7   2        4.21       35.77     10.64 o 
   1  -7   2       51.14       72.97     13.11 o 
   2  -7   2      223.13      204.88     14.73 o 
   3  -7   2       92.04      155.14     10.98 o 
   4  -7   2       42.15       60.75     10.50 o 
   5  -7   2      810.00      874.54     27.67 o 
   6  -7   2       15.03       17.05      8.58 o 
   7  -7   2       51.39       39.89     10.30 o 
   8  -7   2       39.36       52.11     11.99 o 
   9  -7   2        6.86      -18.26     18.26 o 
  10  -7   2        0.30        2.81     21.56 o 
  11  -7   2       21.64       40.85     25.61 o 
  12  -7   2        0.01        3.16     26.91 o 
 -12  -6   2        0.05      -20.66     17.09 o 
 -11  -6   2        0.03       26.57     17.44 o 
 -10  -6   2        4.15        8.17     14.69 o 
  -9  -6   2        1.32       -6.04     12.97 o 
  -8  -6   2        3.68        5.08     12.01 o 
  -7  -6   2      110.79       98.44     16.54 o 
  -6  -6   2       14.43       18.88     11.46 o 
  -5  -6   2        4.47        4.19      8.79 o 
  -4  -6   2      233.40      310.57     21.56 o 
  -3  -6   2       36.57       24.92      9.34 o 
  -2  -6   2        8.99       -2.08      4.60 o 
  -1  -6   2      383.74      316.81     24.92 o 
   0  -6   2      199.66      219.95     16.68 o 
   1  -6   2      111.95      139.29     14.55 o 
   2  -6   2     2257.26     2520.80    113.61 o 
   3  -6   2      212.80      251.40     12.11 o 
   4  -6   2        4.82        9.82      7.17 o 
   5  -6   2      285.89      301.69     29.93 o 
   6  -6   2        4.90        2.69      8.58 o 
   7  -6   2       30.68       42.78      9.76 o 
   8  -6   2       32.75       48.26     10.74 o 
   9  -6   2       45.67       69.46     18.61 o 
  10  -6   2       24.86       22.28     10.42 o 
  11  -6   2       12.63       15.93     22.72 o 
  12  -6   2       52.53       79.15     28.01 o 
 -12  -5   2        1.18       -1.37     16.82 o 
 -11  -5   2       40.81       19.70     17.16 o 
 -10  -5   2       16.17       24.58     15.03 o 
  -9  -5   2       56.18       53.00     17.16 o 
  -8  -5   2      124.01      114.99     18.47 o 
  -7  -5   2        0.27       13.87     10.50 o 
  -6  -5   2      250.61      241.71     20.11 o 
  -5  -5   2      255.45      214.53     18.05 o 
  -4  -5   2      678.35      731.45     29.52 o 
  -3  -5   2      617.50      527.29     23.89 o 
  -2  -5   2      259.03      244.89      9.89 o 
  -1  -5   2     2509.08     3338.52     70.09 o 
   0  -5   2       66.06       96.59     11.12 o 
   1  -5   2       12.30       28.76      9.13 o 
   2  -5   2      598.11      789.73     37.52 o 
   3  -5   2      440.91      456.36     26.60 o 
   4  -5   2       16.81       20.05      6.00 o 
   5  -5   2       74.68       64.97     12.43 o 
   6  -5   2      132.60      160.66     16.03 o 
   7  -5   2       37.52       52.00     11.20 o 
   8  -5   2       96.49      100.17     10.66 o 
   9  -5   2       19.63       20.02      7.60 o 
  10  -5   2        0.68        1.58      9.92 o 
  11  -5   2        0.26       -3.31     24.34 o 
  12  -5   2       11.49       25.19     21.62 o 
 -12  -4   2       22.19       48.40     19.29 o 
 -11  -4   2       12.55       -7.41     14.42 o 
 -10  -4   2        0.29       -1.92      9.19 o 
  -9  -4   2       88.52       92.38     25.91 o 
  -8  -4   2       65.72       58.56     10.61 o 
  -7  -4   2       99.06       84.49     14.04 o 
  -6  -4   2      113.91       96.39      9.58 o 
  -5  -4   2      296.75      281.34     13.05 o 
  -4  -4   2      351.56      369.81     19.98 o 
  -3  -4   2        1.36        3.57      6.25 o 
  -2  -4   2      410.69      412.98     11.45 o 
  -1  -4   2      257.01      287.77     14.14 o 
   0  -4   2       55.71       70.23      9.13 o 
   1  -4   2      100.76      116.15     12.43 o 
   2  -4   2      286.78      347.72     10.97 o 
   3  -4   2      181.75      172.37      8.95 o 
   4  -4   2      376.91      347.55     10.19 o 
   5  -4   2      395.45      421.53     11.93 o 
   6  -4   2       36.45       43.57      6.40 o 
   7  -4   2       25.81       17.72      6.02 o 
   8  -4   2       37.75       44.73      7.74 o 
   9  -4   2       48.19       62.28     11.59 o 
  10  -4   2        0.35       -0.70     10.12 o 
  11  -4   2       92.80      134.18     15.80 o 
  12  -4   2       16.69       29.45     15.38 o 
 -13  -3   2        0.76        2.81     16.96 o 
 -12  -3   2       58.38       49.76     13.28 o 
 -11  -3   2        0.27       -1.53      9.73 o 
 -10  -3   2        6.03       15.68     10.02 o 
  -9  -3   2       52.34       52.69     18.05 o 
  -8  -3   2       17.74        9.59      7.72 o 
  -7  -3   2       11.59        7.64      6.96 o 
  -6  -3   2       57.90       56.06      7.90 o 
  -5  -3   2      487.09      466.89     15.51 o 
  -4  -3   2      156.03      175.23     11.57 o 
  -3  -3   2      202.65      190.25      7.89 o 
  -2  -3   2     3228.47     3273.32     61.97 o 
  -1  -3   2     2008.94     2411.28     50.18 o 
   0  -3   2      646.04      779.64     23.48 o 
   1  -3   2     2329.62     2394.32     34.63 o 
   2  -3   2     1552.20     1535.77     44.76 o 
   3  -3   2       43.57       40.74      4.24 o 
   4  -3   2      267.26      265.51      8.91 o 
   5  -3   2      294.73      314.66     12.18 o 
   6  -3   2      415.33      407.38     12.86 o 
   7  -3   2       78.74       75.78     10.39 o 
   8  -3   2      396.96      445.65     19.77 o 
   9  -3   2       43.59       41.34      8.28 o 
  10  -3   2       14.19       18.76      8.06 o 
  11  -3   2        4.12        6.66     10.19 o 
  12  -3   2        3.95        6.59     14.55 o 
 -13  -2   2        0.00       -7.50     10.89 o 
 -12  -2   2       24.14       11.82     11.40 o 
 -11  -2   2        1.15        5.42      9.87 o 
 -10  -2   2       35.18       23.63     10.61 o 
  -9  -2   2       58.50       52.06     12.08 o 
  -8  -2   2        0.35       -0.03      7.42 o 
  -7  -2   2      168.90      179.29     15.62 o 
  -6  -2   2        0.02        3.40      6.76 o 
  -5  -2   2       43.65       45.80      6.58 o 
  -4  -2   2      283.89      298.41     10.97 o 
  -3  -2   2      133.42      131.74      5.73 o 
  -2  -2   2     1812.89     1702.02     21.42 o 
  -1  -2   2       17.50       27.07      3.39 o 
   0  -2   2      152.10      113.96      9.13 o 
   1  -2   2      158.08      144.64     10.64 o 
   2  -2   2     2997.51     2822.32     33.06 o 
   3  -2   2      189.64      156.53      6.56 o 
   4  -2   2      467.76      453.93     15.93 o 
   5  -2   2      861.16      850.84     16.87 o 
   6  -2   2       83.08       75.78      7.33 o 
   7  -2   2       54.59       51.92      9.44 o 
   8  -2   2       18.91       10.48      6.60 o 
   9  -2   2       40.43       48.46     16.73 o 
  10  -2   2        0.34        0.67      7.30 o 
  11  -2   2        3.23        8.89     10.04 o 
  12  -2   2        0.37       -0.59     10.43 o 
 -13  -1   2        5.92        6.74     11.89 o 
 -12  -1   2        0.47      -14.87      9.91 o 
 -11  -1   2       38.70       39.90     11.22 o 
 -10  -1   2       56.86       82.22     12.05 o 
  -9  -1   2      212.82      219.11     14.77 o 
  -8  -1   2       95.30      117.77     11.31 o 
  -7  -1   2      132.76      141.66     32.44 o 
  -6  -1   2      783.01      727.05     19.47 o 
  -5  -1   2      227.68      237.49     10.75 o 
  -4  -1   2      219.30      229.88      9.78 o 
  -3  -1   2       90.34       93.30      4.92 o 
  -2  -1   2     2781.39     2812.87     31.69 o 
  -1  -1   2       33.40       23.39      2.98 o 
   0  -1   2       46.42       42.65      5.73 o 
   1  -1   2    12090.86    11273.55    219.57 o 
   2  -1   2       59.13       53.85      3.97 o 
   3  -1   2      426.71      435.01     14.16 o 
   4  -1   2      671.40      688.03     13.97 o 
   5  -1   2      489.26      486.26     12.78 o 
   6  -1   2      229.96      249.80     10.76 o 
   7  -1   2       13.25        7.69      5.73 o 
   8  -1   2        1.73       -4.78      6.50 o 
   9  -1   2       10.15        7.94      7.09 o 
  10  -1   2        0.40        3.14     10.64 o 
  11  -1   2       84.53       82.23     13.37 o 
  12  -1   2        1.80       20.59     16.13 o 
 -13   0   2        3.51       -3.98     17.71 o 
 -12   0   2       31.71       34.92     14.04 o 
 -11   0   2        0.67        5.72      9.25 o 
 -10   0   2       37.82       30.98      9.70 o 
  -9   0   2        0.04       -1.86      7.53 o 
  -8   0   2       34.41       26.75      8.38 o 
  -7   0   2       93.36       99.66      9.56 o 
  -6   0   2      678.29      656.56     38.00 o 
  -5   0   2      506.18      591.85     15.40 o 
  -4   0   2        3.57        3.42      8.38 o 
  -3   0   2     2045.13     1951.87     28.84 o 
  -2   0   2     2287.08     2147.62     39.41 o 
  -1   0   2       37.78       39.04      3.84 o 
   0   0   2        0.39        2.74      2.23 o 
   1   0   2      886.40      814.06     14.97 o 
   2   0   2       31.91       39.59      5.07 o 
   3   0   2     1283.45     1315.18     23.99 o 
   4   0   2      959.95      953.25     35.11 o 
   5   0   2       24.50       25.14      5.04 o 
   6   0   2      513.95      481.42     13.85 o 
   7   0   2        1.25        4.14      5.38 o 
   8   0   2       85.44       93.68     10.57 o 
   9   0   2       36.17       33.29     14.42 o 
  10   0   2       10.37       43.04     16.20 o 
  11   0   2       19.81       27.67     16.89 o 
  12   0   2        9.54       15.86     17.16 o 
 -13   1   2       11.26       23.48     17.99 o 
 -12   1   2       15.84       -0.27     16.41 o 
 -11   1   2        6.26       21.13      9.63 o 
 -10   1   2       35.12       34.92      9.91 o 
  -9   1   2      219.97      256.92     15.69 o 
  -8   1   2       39.89       34.82     16.68 o 
  -7   1   2       27.85       34.41      7.35 o 
  -6   1   2       76.73       80.00      7.65 o 
  -5   1   2      283.05      233.05      9.78 o 
  -4   1   2       62.95       75.48      5.52 o 
  -3   1   2      676.50      608.29     11.77 o 
  -2   1   2     1468.14     1356.56     32.26 o 
  -1   1   2      709.04      764.59     28.68 o 
   0   1   2     5957.94     6642.61    129.64 o 
   1   1   2      414.62      477.04     18.05 o 
   2   1   2      550.04      534.40     12.82 o 
   3   1   2     4031.22     3862.15     54.82 o 
   4   1   2      186.20      153.12      8.49 o 
   5   1   2       14.15       12.42      5.39 o 
   6   1   2      168.30      167.73     11.00 o 
   7   1   2       84.30       80.24     10.47 o 
   8   1   2        1.11       -9.40     11.60 o 
   9   1   2        0.07       13.87     13.80 o 
  10   1   2       27.84       43.94     17.16 o 
  11   1   2        3.26        4.19     14.42 o 
  12   1   2        0.48        2.06     17.30 o 
 -13   2   2        0.69       -9.47     17.02 o 
 -12   2   2       42.42       26.43     17.30 o 
 -11   2   2       21.37       37.14     16.75 o 
 -10   2   2        0.13        0.46      8.13 o 
  -9   2   2        0.68       -9.27      7.02 o 
  -8   2   2      189.18      203.83     26.98 o 
  -7   2   2        7.69        0.15      7.21 o 
  -6   2   2      166.86      169.29      9.37 o 
  -5   2   2      356.47      314.44     10.35 o 
  -4   2   2       27.22       18.35      3.55 o 
  -3   2   2      866.31      914.40     27.32 o 
  -2   2   2      158.11      158.23     11.40 o 
  -1   2   2        9.28       15.62      7.62 o 
   0   2   2     2344.91     2905.42     45.79 o 
   1   2   2        0.05       -2.62      3.62 o 
   2   2   2      226.09      251.82     10.98 o 
   3   2   2        8.06        3.82      4.05 o 
   4   2   2        1.80        1.27      4.10 o 
   5   2   2       31.85       12.36     10.43 o 
   6   2   2      137.23      131.54      9.05 o 
   7   2   2        0.85        0.14     11.81 o 
   8   2   2       92.80       59.38     16.34 o 
   9   2   2        1.39      -11.19     12.15 o 
  10   2   2        4.23       12.84     15.10 o 
  11   2   2       50.89       24.92     16.48 o 
  12   2   2        1.31       11.53     17.37 o 
 -13   3   2        7.31       10.09     18.26 o 
 -12   3   2        5.50        1.92     16.41 o 
 -11   3   2       89.04      113.00     21.90 o 
 -10   3   2       15.85        9.40     14.62 o 
  -9   3   2       11.86       16.01      7.81 o 
  -8   3   2      275.61      273.84     17.57 o 
  -7   3   2        0.29       -4.34      5.21 o 
  -6   3   2        0.06       -3.07      3.94 o 
  -5   3   2      181.03      195.04      7.83 o 
  -4   3   2        0.25        2.33      7.14 o 
  -3   3   2       15.25       17.09      7.41 o 
  -2   3   2       31.97       39.90      4.01 o 
  -1   3   2       25.33       22.51      4.21 o 
   0   3   2      111.10      125.28      9.34 o 
   1   3   2        3.58        7.35      6.11 o 
   2   3   2      166.15      177.05     11.84 o 
   3   3   2      213.50      222.22     16.41 o 
   4   3   2        7.12       13.80      9.47 o 
   5   3   2     1650.72     1600.40     48.74 o 
   6   3   2       13.81       30.75     13.11 o 
   7   3   2        4.21       -5.63     11.53 o 
   8   3   2      479.23      437.50     30.62 o 
   9   3   2       10.93       10.30     15.24 o 
  10   3   2        3.77        3.84     13.94 o 
  11   3   2        7.92       16.00     17.09 o 
 -13   4   2        0.27        5.15     18.88 o 
 -12   4   2        0.53       -6.11     15.79 o 
 -11   4   2        7.02       -1.78     15.45 o 
 -10   4   2       34.03       42.42     16.61 o 
  -9   4   2        4.57      -18.64     12.43 o 
  -8   4   2        0.04       -0.41     11.53 o 
  -7   4   2       48.49       54.23     13.39 o 
  -6   4   2       19.26       19.02      9.89 o 
  -5   4   2        1.07       -2.20      7.62 o 
  -4   4   2       90.82      115.12     12.77 o 
  -3   4   2      141.83      116.21      6.76 o 
  -2   4   2       54.92       58.66      5.36 o 
  -1   4   2       23.55        9.60      4.25 o 
   0   4   2       81.41       77.85      8.72 o 
   1   4   2      167.74      172.17     12.56 o 
   2   4   2     2480.77     2338.65     55.33 o 
   3   4   2       15.40       12.22      9.06 o 
   4   4   2       67.54       73.66     12.91 o 
   5   4   2      803.09      738.38     33.16 o 
   6   4   2        5.40       16.27     12.15 o 
   7   4   2        0.56        6.52     13.73 o 
   8   4   2       23.62       44.35     15.93 o 
   9   4   2        0.16        0.00     13.39 o 
  10   4   2        2.68       -6.25     14.97 o 
  11   4   2       32.61       40.57     19.22 o 
 -13   5   2       23.53       74.69     23.34 o 
 -12   5   2        1.89       20.11     18.60 o 
 -11   5   2       19.28       14.00     17.02 o 
 -10   5   2       35.82       51.69     17.44 o 
  -9   5   2       31.45       30.07     14.48 o 
  -8   5   2      122.96      116.63     17.64 o 
  -7   5   2       22.43       28.21     12.22 o 
  -6   5   2      413.76      325.67     21.69 o 
  -5   5   2      225.21      215.42     17.57 o 
  -4   5   2       23.95       16.48      9.61 o 
  -3   5   2      558.42      582.63     14.74 o 
  -2   5   2      116.72      122.81      7.90 o 
  -1   5   2     2002.14     2214.81     36.72 o 
   0   5   2      108.49      101.94     10.37 o 
   1   5   2        3.54        1.24      6.25 o 
   2   5   2     1122.47     1070.30     34.12 o 
   3   5   2        8.22        7.41      8.86 o 
   4   5   2        7.67       12.15     10.50 o 
   5   5   2       42.46       55.61     14.21 o 
   6   5   2        0.23       -8.92     11.60 o 
   7   5   2       51.23       70.78     17.16 o 
   8   5   2       36.89       35.63     16.54 o 
   9   5   2        4.30      -11.88     13.32 o 
  10   5   2       41.35       34.26     17.99 o 
  11   5   2        0.68       20.18     17.92 o 
 -12   6   2       26.03       59.38     21.56 o 
 -11   6   2        1.18        4.81     16.82 o 
 -10   6   2        8.76        1.99     14.83 o 
  -9   6   2      267.64      306.58     26.50 o 
  -8   6   2       14.69       10.85     13.04 o 
  -7   6   2       37.63       27.46     13.04 o 
  -6   6   2      324.96      307.00     22.38 o 
  -5   6   2       65.62       78.74     13.66 o 
  -4   6   2      304.05      309.14     11.82 o 
  -3   6   2       26.01       23.99      5.95 o 
  -2   6   2       57.75       59.49     11.84 o 
  -1   6   2       87.16       84.21      8.37 o 
   0   6   2        0.08        2.81      6.52 o 
   1   6   2        2.05        0.76      7.48 o 
   2   6   2      230.25      240.82     17.92 o 
   3   6   2       21.21       19.08     10.71 o 
   4   6   2      341.36      325.87     23.89 o 
   5   6   2       91.03      114.16     17.44 o 
   6   6   2       10.75        9.95     13.11 o 
   7   6   2      284.93      245.21     25.33 o 
   8   6   2        1.13        1.99     14.97 o 
   9   6   2        2.15      -10.16     14.90 o 
  10   6   2        4.13       12.70     16.89 o 
 -12   7   2       21.82       32.20     19.98 o 
 -11   7   2        0.05       -3.09     16.27 o 
 -10   7   2        2.50       26.84     15.86 o 
  -9   7   2       41.32       33.23     15.72 o 
  -8   7   2        0.20       -5.22     11.81 o 
  -7   7   2       30.41       37.76     14.00 o 
  -6   7   2       13.12       -0.76     10.50 o 
  -5   7   2        0.27        1.85     10.50 o 
  -4   7   2      178.97      198.21     11.56 o 
  -3   7   2       32.01       38.67      7.09 o 
  -2   7   2        1.43       -1.75      5.83 o 
  -1   7   2      254.20      305.14     19.19 o 
   0   7   2      177.84      171.07     14.83 o 
   1   7   2      426.42      412.03     22.52 o 
   2   7   2       38.14       50.32     12.36 o 
   3   7   2       62.10       81.69     14.69 o 
   4   7   2      687.76      643.65     32.88 o 
   5   7   2        3.42       -0.41     11.88 o 
   6   7   2       19.71       -6.73     12.63 o 
   7   7   2       32.57       29.93     16.20 o 
   8   7   2        1.83        4.05     15.72 o 
   9   7   2       10.66       20.94     17.30 o 
 -11   8   2        0.65        4.05     18.33 o 
 -10   8   2       34.39       17.99     16.75 o 
  -9   8   2       41.06       27.94     16.13 o 
  -8   8   2       64.01       60.07     17.02 o 
  -7   8   2      227.24      206.43     21.35 o 
  -6   8   2       20.01       22.65     13.04 o 
  -5   8   2      196.60      197.85     21.14 o 
  -4   8   2      187.21      216.72     20.94 o 
  -3   8   2       27.52       44.00      8.29 o 
  -2   8   2       60.38       57.63     12.43 o 
  -1   8   2       70.52       59.46     36.04 o 
   0   8   2        2.50        9.27      8.51 o 
   1   8   2      686.17      657.72     29.66 o 
   2   8   2       31.12       31.51     12.08 o 
   3   8   2       68.74       64.46     14.83 o 
   4   8   2       82.06       64.74     16.00 o 
   5   8   2        7.76       16.20     14.21 o 
   6   8   2        0.81      -14.55     12.63 o 
   7   8   2       12.40        7.14     15.10 o 
   8   8   2        0.15       -9.54     15.51 o 
   9   8   2       35.61       22.86     20.32 o 
 -11   9   2       51.18       71.26     22.59 o 
 -10   9   2      128.85      120.68     24.10 o 
  -9   9   2        2.64        2.20     15.38 o 
  -8   9   2       68.17       56.36     17.30 o 
  -7   9   2      110.09      105.10     19.29 o 
  -6   9   2       14.54        4.46     13.32 o 
  -5   9   2       42.46       57.39     16.13 o 
  -4   9   2       40.03       28.15     14.83 o 
  -3   9   2        0.01       -4.46     12.77 o 
  -2   9   2      383.07      470.38     19.69 o 
  -1   9   2       12.52       11.04      8.26 o 
   0   9   2       21.10       30.14     11.88 o 
   1   9   2       62.43       63.16     14.07 o 
   2   9   2        0.01      -15.45     10.30 o 
   3   9   2       28.43       16.27     12.97 o 
   4   9   2       25.22       34.32     15.58 o 
   5   9   2        4.69        6.25     13.73 o 
   6   9   2      208.37      147.18     23.07 o 
   7   9   2       12.15        3.09     16.00 o 
   8   9   2       19.56        3.09     17.44 o 
 -10  10   2        3.35        2.40     18.60 o 
  -9  10   2        9.76       -5.01     17.51 o 
  -8  10   2       16.25       19.08     16.00 o 
  -7  10   2        3.71       -3.64     14.28 o 
  -6  10   2        2.42        8.03     13.73 o 
  -5  10   2        9.86       -1.24     13.73 o 
  -4  10   2       12.39       11.05     13.52 o 
  -3  10   2       58.68       50.59     18.33 o 
  -2  10   2       21.90       55.81     17.78 o 
  -1  10   2       18.75       26.75     10.15 o 
   0  10   2        0.27       -2.27     11.05 o 
   1  10   2      108.89      113.89     17.99 o 
   2  10   2       36.46       25.88     13.80 o 
   3  10   2      252.42      237.04     24.58 o 
   4  10   2       49.42       60.00     18.47 o 
   5  10   2        1.48       -2.20     14.48 o 
   6  10   2       69.43       53.13     19.91 o 
   7  10   2        0.29      -22.55     15.03 o 
  -9  11   2       35.39       24.64     20.05 o 
  -8  11   2        9.52       -5.29     16.89 o 
  -7  11   2       24.15       15.79     16.75 o 
  -6  11   2      102.07       77.30     20.66 o 
  -5  11   2       78.69       83.61     20.25 o 
  -4  11   2       11.27        5.77     15.58 o 
  -3  11   2        0.09       -8.51     14.97 o 
  -2  11   2       78.65       63.36     21.42 o 
  -1  11   2       36.64       45.17     20.73 o 
   0  11   2      301.90      372.01     36.32 o 
   1  11   2       21.86      -17.81     11.88 o 
   2  11   2        0.56       14.69     14.48 o 
   3  11   2      185.20      162.49     23.55 o 
   4  11   2        7.21       22.52     16.82 o 
   5  11   2        8.67      -20.11     15.24 o 
  -7  12   2        7.69       11.94     18.26 o 
  -6  12   2       16.21       18.26     18.40 o 
  -5  12   2       69.06       46.34     20.53 o 
  -4  12   2        1.99        3.91     17.92 o 
  -3  12   2      103.41       96.04     24.85 o 
  -2  12   2       43.87       31.30     21.90 o 
  -1  12   2        0.48       -2.81     19.77 o 
   0  12   2       41.29       31.17     21.28 o 
   2  12   2       19.79        5.97     15.72 o 
   3  12   2        0.42       22.31     18.47 o 
  -5  13   2       20.17       11.74     20.87 o 
  -4  13   2        2.76        2.95     20.11 o 
  -3  13   2        3.37       17.37     21.90 o 
  -2  13   2        1.89      -23.34     19.63 o 
  -1  13   2       25.23       33.02     24.44 o 
   0  13   2        0.13      -12.91     21.21 o 
   1  13   2        5.20       -0.55     23.20 o 
   0 -15   3        2.18       -2.06     17.16 o 
  -4 -14   3       94.82       76.47     23.68 o 
  -3 -14   3        2.62       -8.10     15.86 o 
  -2 -14   3        7.40       14.35     17.16 o 
  -1 -14   3      494.65      621.13     41.60 o 
   0 -14   3        2.02        4.25     20.66 o 
   1 -14   3       22.35        6.59     15.93 o 
   2 -14   3      456.77      588.96     29.23 o 
   3 -14   3       13.21       54.23     23.55 o 
   4 -14   3       53.86        7.76     23.89 o 
   5 -14   3       73.16       95.97     32.47 o 
  -6 -13   3       63.31       79.29     22.93 o 
  -5 -13   3        2.55       -5.63     15.45 o 
  -4 -13   3      149.34      129.88     23.82 o 
  -3 -13   3        7.05        6.93     16.61 o 
  -2 -13   3        2.80      -10.78     14.62 o 
  -1 -13   3       31.35       26.02     17.16 o 
   0 -13   3       15.76       12.43     15.24 o 
   1 -13   3       24.94       27.41     10.08 o 
   2 -13   3       42.28       32.84     12.37 o 
   3 -13   3       52.92       64.41     24.13 o 
   4 -13   3       32.75       40.23     23.68 o 
   5 -13   3      135.29      173.47     33.98 o 
   6 -13   3      108.43      165.58     36.73 o 
   7 -13   3        2.77       19.22     30.00 o 
  -7 -12   3       97.94      126.73     25.06 o 
  -6 -12   3        4.02       19.63     17.44 o 
  -5 -12   3      113.91      100.02     22.17 o 
  -4 -12   3       84.85       97.14     20.59 o 
  -3 -12   3       42.50       50.80     18.26 o 
  -2 -12   3      114.01      111.14     21.28 o 
  -1 -12   3        0.08       -6.25     12.70 o 
   0 -12   3       16.21        7.84     10.24 o 
   1 -12   3        4.91       -9.89      9.30 o 
   2 -12   3        4.20        5.31      8.08 o 
   3 -12   3      102.79       96.79     24.16 o 
   4 -12   3       16.23       38.58     21.97 o 
   5 -12   3      131.84       99.13     29.31 o 
   6 -12   3       85.34       60.62     29.11 o 
   7 -12   3      173.29      155.35     36.66 o 
   8 -12   3      138.99      242.60     43.73 o 
  -8 -11   3       16.77        8.51     17.64 o 
  -7 -11   3       48.53       17.30     16.68 o 
  -6 -11   3       25.66       31.78     15.51 o 
  -5 -11   3        1.16       13.25     14.28 o 
  -4 -11   3       41.91       44.96     16.89 o 
  -3 -11   3      164.26      168.81     22.86 o 
  -2 -11   3      157.25      184.87     24.03 o 
  -1 -11   3       54.02       83.51     12.78 o 
   0 -11   3        0.73        6.94     12.43 o 
   1 -11   3       21.23        3.51     17.09 o 
   2 -11   3       76.61       99.00     13.46 o 
   3 -11   3      202.77      224.62     17.33 o 
   4 -11   3      307.48      358.62     35.97 o 
   5 -11   3       44.83      106.34     26.91 o 
   6 -11   3       57.82       48.74     25.19 o 
   7 -11   3      123.82      149.86     32.95 o 
   8 -11   3        0.09       -8.38     26.02 o 
   9 -11   3        1.29      -23.34     27.25 o 
  -9 -10   3       40.77       17.30     17.85 o 
  -8 -10   3        0.76       19.77     15.58 o 
  -7 -10   3      129.25       82.24     19.70 o 
  -6 -10   3      110.72      161.74     22.59 o 
  -5 -10   3       35.34       25.54     15.24 o 
  -4 -10   3      182.02      182.47     22.79 o 
  -3 -10   3       40.32       50.66     15.58 o 
  -2 -10   3      997.97     1057.60     45.31 o 
  -1 -10   3       69.29       79.98     11.61 o 
   0 -10   3      403.60      490.15     21.93 o 
   1 -10   3     2731.65     3353.54     95.08 o 
   2 -10   3      144.03      201.51     14.91 o 
   3 -10   3       66.20       62.45     11.30 o 
   4 -10   3      768.10      773.16     26.00 o 
   5 -10   3       39.11      -14.07     18.05 o 
   6 -10   3        7.09       -7.96     19.91 o 
   7 -10   3       18.32       28.83     23.82 o 
   8 -10   3       34.53       38.72     25.54 o 
   9 -10   3       47.28       63.64     30.14 o 
  10 -10   3       45.91       60.55     31.65 o 
 -10  -9   3       45.28       53.96     20.94 o 
  -9  -9   3       12.11        0.96     15.86 o 
  -8  -9   3       59.50       92.61     18.81 o 
  -7  -9   3       41.96       29.18     14.97 o 
  -6  -9   3       24.30       35.08     15.17 o 
  -5  -9   3      641.47      669.19     35.83 o 
  -4  -9   3       66.66       57.87     15.31 o 
  -3  -9   3       62.03       76.47     16.54 o 
  -2  -9   3      622.91      633.23     21.34 o 
  -1  -9   3      100.75      116.72     17.95 o 
   0  -9   3       31.12       34.32     12.77 o 
   1  -9   3      129.54      154.25     19.43 o 
   2  -9   3       15.05       10.98      8.01 o 
   3  -9   3      146.69      142.40     17.85 o 
   4  -9   3      812.81      792.19     24.39 o 
   5  -9   3       55.84       47.56     13.97 o 
   6  -9   3      163.48      231.69     30.75 o 
   7  -9   3      222.44      254.96     33.43 o 
   8  -9   3       22.60      -14.00     20.18 o 
   9  -9   3       48.52       35.49     24.58 o 
  10  -9   3        0.86       -3.64     23.20 o 
  11  -9   3        3.67        1.85     27.12 o 
 -11  -8   3       12.66       31.92     19.84 o 
 -10  -8   3        9.51       28.49     17.64 o 
  -9  -8   3        1.80       -4.12     14.14 o 
  -8  -8   3      138.77      141.07     21.14 o 
  -7  -8   3        9.89        0.14     10.57 o 
  -6  -8   3       21.26       12.01     11.74 o 
  -5  -8   3       44.42       29.66     14.00 o 
  -4  -8   3       83.24       65.22     15.51 o 
  -3  -8   3      238.80      228.46     13.07 o 
  -2  -8   3      249.38      252.70     13.76 o 
  -1  -8   3       91.02       94.32     10.06 o 
   0  -8   3      748.04      968.29     35.49 o 
   1  -8   3      102.69      117.11     15.93 o 
   2  -8   3       10.53       13.92      6.65 o 
   3  -8   3      947.68      949.30     24.46 o 
   4  -8   3      116.94      109.13     10.74 o 
   5  -8   3       76.83       78.04     10.71 o 
   6  -8   3      277.75      339.88     32.06 o 
   7  -8   3      274.69      304.18     33.29 o 
   8  -8   3       47.76       29.45     21.14 o 
   9  -8   3        1.68       -4.32     20.32 o 
  10  -8   3       98.71      164.89     31.99 o 
  11  -8   3        4.59      -21.69     23.89 o 
 -11  -7   3        3.88        7.83     16.61 o 
 -10  -7   3       17.01       23.68     17.30 o 
  -9  -7   3        0.66       -5.77     13.04 o 
  -8  -7   3        4.35       -2.27     11.46 o 
  -7  -7   3       20.16       48.67     14.14 o 
  -6  -7   3       18.52        1.24     10.92 o 
  -5  -7   3      174.24      181.03     19.36 o 
  -4  -7   3        0.04       17.57     10.30 o 
  -3  -7   3      563.78      573.69     18.67 o 
  -2  -7   3       23.96       40.73      7.08 o 
  -1  -7   3       44.72       42.91     10.37 o 
   0  -7   3     1066.15     1302.67     40.09 o 
   1  -7   3      112.48      137.64     15.72 o 
   2  -7   3      128.18      135.03      9.37 o 
   3  -7   3       43.63       38.17      7.22 o 
   4  -7   3      196.67      181.92     18.67 o 
   5  -7   3      121.83      109.99     10.46 o 
   6  -7   3      134.89      134.54     11.89 o 
   7  -7   3       62.77       78.05     20.59 o 
   8  -7   3        1.51       -7.21     17.09 o 
   9  -7   3      138.17      173.47     28.63 o 
  10  -7   3        0.14       -8.99     18.95 o 
  11  -7   3       17.81       32.68     23.13 o 
 -12  -6   3        0.02       11.05     18.12 o 
 -11  -6   3        4.97        7.69     16.82 o 
 -10  -6   3       17.76       28.01     17.02 o 
  -9  -6   3        4.11       13.18     14.48 o 
  -8  -6   3       51.72       66.04     15.38 o 
  -7  -6   3      185.32      190.23     20.05 o 
  -6  -6   3      418.45      436.88     26.29 o 
  -5  -6   3       59.41       64.74     13.25 o 
  -4  -6   3      703.37      686.62     30.21 o 
  -3  -6   3      831.13      840.82     23.99 o 
  -2  -6   3       17.62       15.41      5.66 o 
  -1  -6   3      177.39      245.42     16.00 o 
   0  -6   3        9.12        7.89      7.96 o 
   1  -6   3       90.25      104.76     13.11 o 
   2  -6   3       27.30       30.20      5.71 o 
   3  -6   3        0.68        2.69      5.53 o 
   4  -6   3      121.72      122.88      9.20 o 
   5  -6   3       83.95       88.97     11.16 o 
   6  -6   3        9.59        6.53      7.10 o 
   7  -6   3        4.69        5.57     13.56 o 
   8  -6   3      150.52      149.19     18.02 o 
   9  -6   3       20.43       33.08     10.50 o 
  10  -6   3        6.77       22.20     10.98 o 
  11  -6   3        8.90       12.74     11.88 o 
  12  -6   3       31.82       13.59     24.37 o 
 -12  -5   3        2.65      -13.66     15.58 o 
 -11  -5   3       27.16       32.13     17.02 o 
 -10  -5   3       17.58        8.24     14.90 o 
  -9  -5   3       85.95       83.26     19.05 o 
  -8  -5   3      154.38      151.15     13.30 o 
  -7  -5   3        4.82       10.26      8.96 o 
  -6  -5   3      243.61      255.49     14.03 o 
  -5  -5   3      230.95      214.60     18.33 o 
  -4  -5   3     1262.36     1239.67     46.85 o 
  -3  -5   3       14.70       16.64      4.90 o 
  -2  -5   3       22.87       21.01      6.73 o 
  -1  -5   3     2180.36     2677.71     59.24 o 
   0  -5   3      314.48      396.17     19.56 o 
   1  -5   3      198.44      230.45     16.68 o 
   2  -5   3      309.68      295.68     13.21 o 
   3  -5   3      205.28      253.84     10.28 o 
   4  -5   3        0.02       -6.46      4.65 o 
   5  -5   3      792.04      767.60     16.55 o 
   6  -5   3        0.27       -4.99      4.68 o 
   7  -5   3       49.69       59.84      7.53 o 
   8  -5   3       11.28       14.37      6.70 o 
   9  -5   3        9.79       15.89      9.38 o 
  10  -5   3       45.44       78.18     22.76 o 
  11  -5   3       32.16       43.89     12.68 o 
  12  -5   3        0.01        0.76     13.11 o 
 -13  -4   3        0.11      -10.92     17.02 o 
 -12  -4   3        3.15       11.83     14.28 o 
 -11  -4   3       47.03       83.77     21.86 o 
 -10  -4   3        0.46        6.08      9.22 o 
  -9  -4   3        0.04       -0.69     10.95 o 
  -8  -4   3       46.40       65.12     12.08 o 
  -7  -4   3      111.21      120.45     11.26 o 
  -6  -4   3       42.66       36.74      7.59 o 
  -5  -4   3       41.05       45.95      9.30 o 
  -4  -4   3      492.73      471.58     11.09 o 
  -3  -4   3       44.00       45.47      4.54 o 
  -2  -4   3        8.02       15.93      6.32 o 
  -1  -4   3    14546.15    17175.93    313.45 o 
   0  -4   3      325.06      365.28     17.57 o 
   1  -4   3      248.15      254.27     16.54 o 
   2  -4   3     7814.87     7871.45    156.45 o 
   3  -4   3      475.22      499.06     15.17 o 
   4  -4   3       54.16       50.53      5.10 o 
   5  -4   3       74.50       60.39      8.11 o 
   6  -4   3        8.53       14.04      5.32 o 
   7  -4   3      136.98      127.73      9.13 o 
   8  -4   3       63.45       66.94      8.42 o 
   9  -4   3       25.64       35.14     10.97 o 
  10  -4   3        0.04       -3.69      9.27 o 
  11  -4   3        9.59       14.06     10.87 o 
  12  -4   3        0.09       -6.80     12.70 o 
 -13  -3   3        0.70        0.66     22.93 o 
 -12  -3   3        0.01        8.14     11.19 o 
 -11  -3   3        0.62       -5.10      9.27 o 
 -10  -3   3        8.05        2.26     15.41 o 
  -9  -3   3        0.13        5.97      8.54 o 
  -8  -3   3        7.16        2.28      7.39 o 
  -7  -3   3      120.87      137.32     11.31 o 
  -6  -3   3       15.15        6.72      5.77 o 
  -5  -3   3      174.63      174.14     10.26 o 
  -4  -3   3     3224.65     2973.70     36.75 o 
  -3  -3   3      103.14      110.18      6.83 o 
  -2  -3   3      509.20      490.42     12.03 o 
  -1  -3   3      205.93      274.87     13.11 o 
   0  -3   3       16.90       12.49      6.86 o 
   1  -3   3      198.94      192.28     14.07 o 
   2  -3   3     2410.83     2258.83     36.78 o 
   3  -3   3      986.00      970.52     16.72 o 
   4  -3   3      169.03      158.05      7.31 o 
   5  -3   3      585.68      573.32     13.90 o 
   6  -3   3      328.81      313.14     11.55 o 
   7  -3   3       38.99       39.82      8.56 o 
   8  -3   3       11.83        8.70      6.58 o 
   9  -3   3       28.80       34.55     10.43 o 
  10  -3   3       26.29       32.36      8.91 o 
  11  -3   3        3.37      -15.45     12.15 o 
  12  -3   3       11.96        3.16     14.83 o 
 -13  -2   3       14.21       28.29     13.25 o 
 -12  -2   3        9.00       11.22     27.39 o 
 -11  -2   3       13.03        6.46     11.64 o 
 -10  -2   3        6.38        5.72      9.32 o 
  -9  -2   3      166.25      187.11     30.31 o 
  -8  -2   3      323.19      355.24     53.99 o 
  -7  -2   3      245.10      257.56     13.80 o 
  -6  -2   3      525.64      558.73     32.20 o 
  -5  -2   3      335.68      310.64     13.97 o 
  -4  -2   3      244.84      240.92     14.60 o 
  -3  -2   3      175.55      166.81      6.87 o 
  -2  -2   3       64.03       73.19      5.77 o 
  -1  -2   3       23.81       18.55      4.15 o 
   0  -2   3        4.41        4.81      6.45 o 
   1  -2   3      396.61      374.90     11.37 o 
   2  -2   3      162.24      145.49      8.24 o 
   3  -2   3       27.06       19.07      6.41 o 
   4  -2   3      984.13     1010.99     17.71 o 
   5  -2   3      206.96      210.43      9.16 o 
   6  -2   3        0.35        0.20      4.91 o 
   7  -2   3      168.32      182.17     10.44 o 
   8  -2   3       64.37       79.61      8.92 o 
   9  -2   3       32.03       40.51      8.50 o 
  10  -2   3        0.00       12.36      9.20 o 
  11  -2   3        8.40       12.15     14.69 o 
  12  -2   3        6.80       14.97     16.82 o 
 -13  -1   3        0.53      -11.05     18.05 o 
 -12  -1   3       13.55       14.89     13.01 o 
 -11  -1   3       22.50       13.77      9.89 o 
 -10  -1   3       85.59       81.66     11.96 o 
  -9  -1   3        1.91       -4.22      7.51 o 
  -8  -1   3        2.82        0.69      6.87 o 
  -7  -1   3      388.70      375.38     31.03 o 
  -6  -1   3       90.91       73.94     15.00 o 
  -5  -1   3      343.54      329.04     11.95 o 
  -4  -1   3       55.13       55.81      4.80 o 
  -3  -1   3        2.53        2.15      3.19 o 
  -2  -1   3      156.79      147.04      8.34 o 
  -1  -1   3      137.50      142.35      6.59 o 
   0  -1   3       39.68       32.44      3.91 o 
   1  -1   3     1322.61     1345.53     23.12 o 
   2  -1   3        7.44        7.16      4.22 o 
   3  -1   3      254.39      249.81     10.77 o 
   4  -1   3      195.11      196.62     10.80 o 
   5  -1   3      110.20      103.57     11.12 o 
   6  -1   3      207.61      209.77     14.00 o 
   7  -1   3        4.61        4.88      7.34 o 
   8  -1   3       20.04       17.91      8.81 o 
   9  -1   3       17.55       18.54     13.18 o 
  10  -1   3        6.43       26.43     14.83 o 
  11  -1   3        2.36       25.54     16.20 o 
  12  -1   3        0.42       18.54     17.57 o 
 -13   0   3        0.09        9.54     18.26 o 
 -12   0   3       13.17       -7.00     16.54 o 
 -11   0   3       27.64        3.81      9.73 o 
 -10   0   3        0.18       -7.43      8.58 o 
  -9   0   3      127.04      133.04     12.17 o 
  -8   0   3      204.70      207.63     13.06 o 
  -7   0   3      326.96      360.82     14.69 o 
  -6   0   3     1795.03     1750.50     63.84 o 
  -5   0   3        7.90       17.91      8.24 o 
  -4   0   3     1755.94     1677.74     27.11 o 
  -3   0   3     2121.46     1980.88     30.82 o 
  -2   0   3     2447.65     2335.86     44.07 o 
  -1   0   3        0.66       -2.03      2.62 o 
   0   0   3      274.16      248.87      7.14 o 
   1   0   3     4907.90     4756.55     64.17 o 
   2   0   3      547.78      507.51     13.50 o 
   3   0   3       13.34       21.04      9.51 o 
   4   0   3     1005.13      979.56     21.83 o 
   5   0   3        0.02       -7.03      5.09 o 
   6   0   3       72.29       88.53      9.44 o 
   7   0   3        1.71      -10.13      6.87 o 
   8   0   3        0.26        1.85     11.81 o 
   9   0   3       11.52       13.18     12.97 o 
  10   0   3       14.16        7.83     15.31 o 
  11   0   3        9.82       28.83     17.64 o 
  12   0   3        0.29      -13.59     13.59 o 
 -13   1   3        0.08       -8.99     17.71 o 
 -12   1   3       20.75        1.10     17.23 o 
 -11   1   3        2.50      -18.81     13.59 o 
 -10   1   3       88.73      105.00     13.28 o 
  -9   1   3       72.68       96.95     12.73 o 
  -8   1   3       54.92       47.76      8.34 o 
  -7   1   3      230.17      241.77     12.09 o 
  -6   1   3      444.02      479.21     14.26 o 
  -5   1   3     3484.75     3435.51     48.95 o 
  -4   1   3      440.99      452.42     10.66 o 
  -3   1   3     6850.37     6581.88    123.70 o 
  -2   1   3    14597.58    13977.37    178.32 o 
  -1   1   3      920.79      905.13     13.74 o 
   0   1   3      457.95      484.26     12.07 o 
   1   1   3     1884.86     1894.32     31.72 o 
   2   1   3      403.26      379.14     16.37 o 
   3   1   3     1267.43     1198.72     54.78 o 
   4   1   3      829.39      829.31     19.74 o 
   5   1   3       16.99       10.98      6.00 o 
   6   1   3      160.58      163.44     11.02 o 
   7   1   3      233.25      263.75     23.68 o 
   8   1   3      107.20      126.45     19.84 o 
   9   1   3        8.96       19.36     14.28 o 
  10   1   3        3.51       -6.04     13.94 o 
  11   1   3       22.51       32.95     17.85 o 
  12   1   3        0.26        1.72     17.09 o 
 -13   2   3       54.20       57.32     21.49 o 
 -12   2   3        7.34        1.72     16.13 o 
 -11   2   3       15.50       25.67     16.75 o 
 -10   2   3      168.31      186.59     23.27 o 
  -9   2   3       94.77      105.74     21.32 o 
  -8   2   3      144.96      136.96     10.74 o 
  -7   2   3        1.81        1.21      5.22 o 
  -6   2   3      167.93      168.56      8.50 o 
  -5   2   3      580.59      546.44     24.30 o 
  -4   2   3       40.34       42.84      9.13 o 
  -3   2   3     3455.11     3638.99     76.27 o 
  -2   2   3     2079.13     2059.04     48.33 o 
  -1   2   3     2649.93     2772.81     33.30 o 
   0   2   3    13163.64    14334.91    254.51 o 
   1   2   3     8186.29     8532.13    110.80 o 
   2   2   3       73.13       77.54      6.87 o 
   3   2   3     2172.61     2156.91     35.95 o 
   4   2   3      391.03      434.12     14.24 o 
   5   2   3      367.18      369.69     30.65 o 
   6   2   3       62.15       60.41      8.33 o 
   7   2   3      203.11      229.08     23.55 o 
   8   2   3       42.07       51.62     16.75 o 
   9   2   3        0.55       -7.28     13.59 o 
  10   2   3       79.42       58.28     19.36 o 
  11   2   3        0.10       -0.76     15.65 o 
 -13   3   3       33.16       33.71     20.32 o 
 -12   3   3        1.39        6.73     16.54 o 
 -11   3   3       27.27       66.66     19.77 o 
 -10   3   3       23.49       26.02     16.54 o 
  -9   3   3        3.34       13.18     13.94 o 
  -8   3   3       92.89      110.46     17.92 o 
  -7   3   3        1.80       -0.18      4.40 o 
  -6   3   3      467.10      446.70     24.37 o 
  -5   3   3      157.86      181.78     15.51 o 
  -4   3   3      706.78      650.86     25.88 o 
  -3   3   3     1775.17     1692.60     44.48 o 
  -2   3   3      288.77      266.61      9.10 o 
  -1   3   3        2.64        5.29      3.94 o 
   0   3   3      337.72      254.81     10.21 o 
   1   3   3     1516.00     1535.20     33.64 o 
   2   3   3      607.88      601.23     15.64 o 
   3   3   3       34.59       43.93      6.33 o 
   4   3   3     1544.42     1557.60     30.27 o 
   5   3   3        0.02        8.29      5.71 o 
   6   3   3       59.48       61.17     15.45 o 
   7   3   3      149.43      135.79     20.32 o 
   8   3   3       29.15       15.79     14.69 o 
   9   3   3       13.10       -8.51     13.18 o 
  10   3   3        0.25      -10.50     14.62 o 
  11   3   3        3.40        6.45     17.02 o 
 -13   4   3       21.14       12.15     19.36 o 
 -12   4   3       16.35       13.80     17.78 o 
 -11   4   3       27.31       26.09     18.12 o 
 -10   4   3        0.07        2.27     14.62 o 
  -9   4   3       42.06       43.32     16.20 o 
  -8   4   3      347.88      332.40     25.54 o 
  -7   4   3      631.06      620.51     31.03 o 
  -6   4   3       39.24       66.86     13.46 o 
  -5   4   3      556.14      501.89     24.92 o 
  -4   4   3      342.30      301.44     19.63 o 
  -3   4   3      497.12      465.37     22.65 o 
  -2   4   3       30.41       28.97      4.91 o 
  -1   4   3       19.66       16.59      8.00 o 
   0   4   3      243.91      213.77     14.14 o 
   1   4   3       79.07       95.01     11.40 o 
   2   4   3      144.46      150.96     14.69 o 
   3   4   3        1.88       -6.27      4.56 o 
   4   4   3      192.38      185.69     18.60 o 
   5   4   3      262.84      286.95     23.96 o 
   6   4   3        7.28       11.26     13.11 o 
   7   4   3       55.32       65.01     17.02 o 
   8   4   3       34.21       54.78     17.71 o 
   9   4   3        9.28        2.20     15.03 o 
  10   4   3        4.98       -0.34     15.24 o 
  11   4   3        0.18       -9.47     14.62 o 
 -13   5   3        4.44       26.36     21.14 o 
 -12   5   3        5.14       19.15     18.26 o 
 -11   5   3       32.26       33.50     18.26 o 
 -10   5   3      337.22      367.06     30.00 o 
  -9   5   3       98.90       85.88     18.67 o 
  -8   5   3       22.08       14.35     13.66 o 
  -7   5   3      154.48      113.34     17.09 o 
  -6   5   3      612.54      569.78     28.49 o 
  -5   5   3        2.72        4.53      9.20 o 
  -4   5   3      435.25      389.10     23.07 o 
  -3   5   3      368.69      334.79     10.97 o 
  -2   5   3        1.23        9.02      6.42 o 
  -1   5   3      140.10      136.53      9.22 o 
   0   5   3       50.23       66.45     10.02 o 
   1   5   3        2.90       -1.65      7.83 o 
   2   5   3      534.84      516.24     25.06 o 
   3   5   3       83.90       80.32     13.52 o 
   4   5   3       33.69       34.53     13.18 o 
   5   5   3      382.95      344.75     26.02 o 
   6   5   3        7.53       13.73     14.35 o 
   7   5   3       20.88        7.21     14.28 o 
   8   5   3        2.33       -7.83     14.00 o 
   9   5   3        3.01        9.47     16.61 o 
  10   5   3       28.60       53.41     20.59 o 
 -12   6   3       11.11       12.22     19.22 o 
 -11   6   3       42.81       55.74     20.25 o 
 -10   6   3       17.30       16.20     16.75 o 
  -9   6   3       23.95       13.94     14.42 o 
  -8   6   3      123.44      104.55     18.54 o 
  -7   6   3     1353.96     1286.82     46.13 o 
  -6   6   3      117.36      134.55     17.92 o 
  -5   6   3      367.40      353.88     24.85 o 
  -4   6   3      547.13      534.50     27.94 o 
  -3   6   3       90.56      101.67      8.00 o 
  -2   6   3      197.70      191.55     11.16 o 
  -1   6   3     2345.77     2243.51     39.87 o 
   0   6   3       19.95       19.15      8.86 o 
   1   6   3       59.14       48.88     11.33 o 
   2   6   3     2927.89     2905.76     71.05 o 
   3   6   3      231.07      193.04     19.02 o 
   4   6   3       19.29       25.13     12.97 o 
   5   6   3       37.59       62.06     16.20 o 
   6   6   3      137.42      113.96     19.91 o 
   7   6   3        1.39       18.26     14.48 o 
   8   6   3       72.11       90.34     21.28 o 
   9   6   3        0.14       23.07     17.09 o 
 -12   7   3       30.32       36.86     21.21 o 
 -11   7   3       32.62       28.97     18.67 o 
 -10   7   3      160.72      121.51     22.79 o 
  -9   7   3       35.71       40.64     16.96 o 
  -8   7   3        6.17      -17.92     11.94 o 
  -7   7   3       13.95       12.01     12.84 o 
  -6   7   3        1.75       16.06     12.63 o 
  -5   7   3       26.41       56.77     15.38 o 
  -4   7   3     5078.70     4982.17    112.24 o 
  -3   7   3        9.38       15.79     13.25 o 
  -2   7   3       61.12       82.19      9.44 o 
  -1   7   3     4927.36     5142.42     77.28 o 
   0   7   3      187.66      172.99     15.79 o 
   1   7   3        1.14      -11.46      8.31 o 
   2   7   3       15.67       17.16     12.36 o 
   3   7   3       28.12       19.22     12.36 o 
   4   7   3        2.26       -3.50     12.22 o 
   5   7   3      494.40      462.97     30.75 o 
   6   7   3      139.93      119.59     21.08 o 
   7   7   3        2.63        2.27     14.83 o 
   8   7   3       15.41        4.32     15.65 o 
   9   7   3       78.18       42.97     21.01 o 
 -11   8   3       39.50       50.46     21.14 o 
 -10   8   3       56.64       57.53     19.84 o 
  -9   8   3       20.02       43.11     17.37 o 
  -8   8   3       21.38       34.05     16.00 o 
  -7   8   3      340.45      255.30     24.71 o 
  -6   8   3        4.30       19.56     13.59 o 
  -5   8   3        2.09       -5.15     12.01 o 
  -4   8   3      132.63      123.77     18.26 o 
  -3   8   3      268.96      322.99     27.46 o 
  -2   8   3      109.58      159.80     12.49 o 
  -1   8   3     1615.42     1785.54     38.15 o 
   0   8   3      119.83      135.17     15.65 o 
   1   8   3      360.76      420.13     25.61 o 
   2   8   3     1309.92     1307.75     46.41 o 
   3   8   3       44.27       37.00     14.21 o 
   4   8   3      249.05      216.31     23.07 o 
   5   8   3        1.99       -7.62     13.18 o 
   6   8   3       11.74        2.33     14.07 o 
   7   8   3        8.25       34.94     17.85 o 
   8   8   3       54.73       31.85     19.50 o 
 -10   9   3       16.83       27.87     19.50 o 
  -9   9   3       28.16       23.68     17.57 o 
  -8   9   3       31.07       -0.14     13.94 o 
  -7   9   3       85.22       86.29     18.40 o 
  -6   9   3       30.62       27.94     15.58 o 
  -5   9   3        9.49       20.80     14.76 o 
  -4   9   3       35.96       31.24     15.45 o 
  -3   9   3      162.71      209.79     25.19 o 
  -2   9   3      191.48      221.05     26.09 o 
  -1   9   3        5.57        3.43      8.41 o 
   0   9   3        0.18        3.09     10.23 o 
   1   9   3      394.36      333.43     24.99 o 
   2   9   3      431.76      424.66     28.90 o 
   3   9   3        2.33       13.52     14.42 o 
   4   9   3        8.01        3.78     13.73 o 
   5   9   3      237.49      175.26     24.64 o 
   6   9   3        3.62       -1.85     15.65 o 
   7   9   3       20.95        1.65     17.64 o 
  -9  10   3       11.77       19.63     18.95 o 
  -8  10   3      148.82      159.13     23.82 o 
  -7  10   3       65.08       39.13     17.64 o 
  -6  10   3      217.23      180.00     24.30 o 
  -5  10   3       21.31       15.17     15.72 o 
  -4  10   3       69.96       58.08     18.60 o 
  -3  10   3       24.66       48.26     18.47 o 
  -2  10   3      201.59      212.88     27.32 o 
  -1  10   3       11.57       29.11     19.29 o 
   0  10   3       23.79       -6.18     16.89 o 
   1  10   3       33.79       20.05     14.76 o 
   2  10   3       53.14       68.31     18.12 o 
   3  10   3        0.47       -2.54     13.80 o 
   4  10   3       10.35      -14.90     13.39 o 
   5  10   3       82.30      110.52     22.52 o 
   6  10   3        4.70       36.18     18.74 o 
  -8  11   3        1.74      -16.13     15.93 o 
  -7  11   3        9.93        6.32     17.71 o 
  -6  11   3        0.29        2.75     16.89 o 
  -5  11   3      358.47      332.05     32.26 o 
  -4  11   3        1.77       15.65     18.12 o 
  -3  11   3      112.91      114.23     25.33 o 
  -2  11   3      449.72      569.65     41.19 o 
  -1  11   3        6.23        1.85     18.81 o 
   0  11   3        1.86        8.86     19.63 o 
   2  11   3       10.25        0.82     16.13 o 
   3  11   3      142.20      133.11     23.13 o 
   4  11   3       17.28       29.59     18.81 o 
  -6  12   3      248.14      237.46     30.82 o 
  -5  12   3       73.29       74.00     23.41 o 
  -4  12   3       32.05       44.62     20.87 o 
  -3  12   3        1.27       10.57     20.66 o 
  -2  12   3        7.17      -11.53     20.05 o 
  -1  12   3       92.99      142.51     29.86 o 
   0  12   3      296.19      275.69     37.62 o 
   1  12   3      134.20      157.34     31.58 o 
  -1 -15   4      119.13      119.04     25.67 o 
   0 -15   4      316.85      306.58     34.19 o 
   1 -15   4       28.97       26.98     20.46 o 
  -4 -14   4       57.23       51.69     21.69 o 
  -3 -14   4      289.93      311.25     34.46 o 
  -2 -14   4       50.09       36.86     19.43 o 
  -1 -14   4      173.70      177.73     27.32 o 
   0 -14   4      117.73      159.88     26.64 o 
   1 -14   4       65.60       81.14     20.80 o 
   2 -14   4       28.03       28.64     32.02 o 
   3 -14   4      151.81      165.08     18.40 o 
   4 -14   4       13.25       15.93     21.62 o 
   5 -14   4       28.39       -2.06     24.51 o 
  -6 -13   4      127.58      108.33     24.64 o 
  -5 -13   4       17.26       24.23     18.60 o 
  -4 -13   4      113.55      119.17     24.64 o 
  -3 -13   4       92.46       84.16     21.69 o 
  -2 -13   4       27.88       33.43     18.81 o 
  -1 -13   4       34.30       43.94     19.02 o 
   0 -13   4       34.20       18.88     16.06 o 
   1 -13   4       50.29       48.47     15.41 o 
   2 -13   4       69.90       59.38     21.21 o 
   3 -13   4        3.29       21.69     19.91 o 
   4 -13   4      156.97      134.21     28.42 o 
   5 -13   4      134.60      153.98     32.75 o 
   6 -13   4      102.77       92.13     30.41 o 
   7 -13   4       86.49       80.39     33.78 o 
  -7 -12   4       80.98      111.49     24.16 o 
  -6 -12   4       53.76       66.31     21.01 o 
  -5 -12   4        2.84       19.91     16.20 o 
  -4 -12   4        4.19      -17.30     14.00 o 
  -3 -12   4        2.03       19.22     15.38 o 
  -2 -12   4       17.70       26.09     16.13 o 
  -1 -12   4      263.66      280.91     28.83 o 
   0 -12   4        3.34       17.42     10.76 o 
   1 -12   4      341.16      350.04     30.34 o 
   2 -12   4      616.17      646.94     39.54 o 
   3 -12   4      121.90      167.57     26.77 o 
   4 -12   4      320.28      414.91     37.76 o 
   5 -12   4       10.97       45.10     23.48 o 
   6 -12   4        5.81       -3.23     21.21 o 
   7 -12   4       23.30       61.85     27.73 o 
   8 -12   4       77.92       72.84     33.43 o 
  -9 -11   4        0.10      -15.45     14.97 o 
  -8 -11   4       49.56       78.47     21.01 o 
  -7 -11   4       64.91       85.67     21.01 o 
  -6 -11   4       22.81        9.40     15.17 o 
  -5 -11   4        0.18       20.59     15.03 o 
  -4 -11   4      669.05      771.06     42.36 o 
  -3 -11   4        1.70       -7.89     12.29 o 
  -2 -11   4      437.77      475.80     34.60 o 
  -1 -11   4     1045.30     1091.25     32.08 o 
   0 -11   4      201.05      239.20     17.27 o 
   1 -11   4      708.67      772.59     26.14 o 
   2 -11   4       49.59       44.35     18.05 o 
   3 -11   4      130.09      136.40     23.82 o 
   4 -11   4       55.35       85.26     21.76 o 
   5 -11   4      120.26      169.70     28.35 o 
   6 -11   4       30.28       21.90     21.90 o 
   7 -11   4       60.02       62.81     25.33 o 
   8 -11   4        2.87       -2.88     23.34 o 
   9 -11   4       32.25      -15.86     26.09 o 
  -9 -10   4        0.12      -18.33     14.00 o 
  -8 -10   4       16.06       -7.07     12.63 o 
  -7 -10   4      443.73      421.71     31.92 o 
  -6 -10   4       14.95       -2.95     13.32 o 
  -5 -10   4      467.40      408.60     32.20 o 
  -4 -10   4      441.64      413.54     31.10 o 
  -3 -10   4      158.61      157.34     22.72 o 
  -2 -10   4      748.77      759.78     25.38 o 
  -1 -10   4       11.74        0.10      8.29 o 
   0 -10   4      144.68      157.34     20.11 o 
   1 -10   4        2.38       -8.00     10.09 o 
   2 -10   4       51.41       44.50      9.56 o 
   3 -10   4       76.88       96.59     20.66 o 
   4 -10   4      646.80      585.98     38.99 o 
   5 -10   4        1.26       -8.44     16.61 o 
   6 -10   4      101.98       57.66     22.65 o 
   7 -10   4      222.34      278.64     34.12 o 
   8 -10   4        1.11       11.67     20.53 o 
   9 -10   4       57.76       58.63     27.32 o 
  10 -10   4        2.45       -5.49     26.43 o 
 -10  -9   4      158.71      100.43     22.79 o 
  -9  -9   4        6.51       20.18     16.13 o 
  -8  -9   4      121.62      101.60     20.32 o 
  -7  -9   4       94.54       87.53     18.74 o 
  -6  -9   4       10.25        4.60     12.36 o 
  -5  -9   4       14.46        1.10     11.88 o 
  -4  -9   4        0.31       -6.59     11.40 o 
  -3  -9   4        2.71       -4.56      7.22 o 
  -2  -9   4      879.24      880.80     25.71 o 
  -1  -9   4        0.87        1.10     10.37 o 
   0  -9   4      172.73      233.68     21.01 o 
   1  -9   4     3589.61     3816.65     93.98 o 
   2  -9   4       51.18       57.23      8.97 o 
   3  -9   4      542.10      546.89     19.05 o 
   4  -9   4      999.53     1004.33     46.89 o 
   5  -9   4       13.96        9.06     16.13 o 
   6  -9   4      356.01      425.28     35.77 o 
   7  -9   4       50.47       28.76     20.18 o 
   8  -9   4        0.85       29.72     20.87 o 
   9  -9   4        5.71       21.42     23.00 o 
  10  -9   4       81.13      139.29     32.26 o 
 -11  -8   4        8.69      -19.77     17.37 o 
 -10  -8   4        8.30       -9.06     14.83 o 
  -9  -8   4       28.29       34.67     16.48 o 
  -8  -8   4       65.43       54.37     16.61 o 
  -7  -8   4       13.87       18.40     12.63 o 
  -6  -8   4       24.01        7.41     11.94 o 
  -5  -8   4     1082.59     1027.94     42.91 o 
  -4  -8   4       12.69        5.97     10.71 o 
  -3  -8   4      451.57      500.08     18.66 o 
  -2  -8   4     2622.97     2857.64     50.23 o 
  -1  -8   4      243.78      259.63     19.43 o 
   0  -8   4      754.85      803.87     33.16 o 
   1  -8   4      175.54      168.67     18.33 o 
   2  -8   4      175.68      165.58     16.37 o 
   3  -8   4      305.50      294.30     13.54 o 
   4  -8   4      839.21      742.82     21.05 o 
   5  -8   4      116.40       99.81     21.01 o 
   6  -8   4       36.43       29.66     17.71 o 
   7  -8   4      395.00      346.19     33.29 o 
   8  -8   4       76.61       81.14     23.27 o 
   9  -8   4      147.66      160.64     29.38 o 
  10  -8   4        7.40       27.80     24.30 o 
  11  -8   4       20.28       19.63     25.26 o 
 -12  -7   4        8.53       13.32     19.98 o 
 -11  -7   4       38.40       43.66     20.53 o 
 -10  -7   4        7.70       23.82     15.93 o 
  -9  -7   4        3.04       -0.21     12.63 o 
  -8  -7   4      527.09      580.01     34.39 o 
  -7  -7   4       33.05       54.37     14.76 o 
  -6  -7   4       23.06        9.95     12.08 o 
  -5  -7   4     1259.93     1264.99     45.58 o 
  -4  -7   4      190.02      169.78     12.22 o 
  -3  -7   4       14.52       17.51      6.71 o 
  -2  -7   4      177.22      161.87     14.42 o 
  -1  -7   4       35.03       31.44      9.40 o 
   0  -7   4       69.38       99.88     13.32 o 
   1  -7   4      199.82      244.66     19.36 o 
   2  -7   4       18.61       23.75      5.72 o 
   3  -7   4      432.75      430.33     14.25 o 
   4  -7   4        0.44       -0.49      5.96 o 
   5  -7   4       51.65       47.71     15.65 o 
   6  -7   4      388.72      382.30     30.96 o 
   7  -7   4      121.87      146.02     23.96 o 
   8  -7   4       37.30       33.98     19.56 o 
   9  -7   4        0.07       19.29     19.36 o 
  10  -7   4       44.52       55.67     24.37 o 
  11  -7   4        0.01       23.41     24.44 o 
 -12  -6   4        1.28        8.31     17.57 o 
 -11  -6   4      216.28      227.64     27.67 o 
 -10  -6   4        0.29        6.80     14.83 o 
  -9  -6   4        0.77       -8.92     11.67 o 
  -8  -6   4      547.12      550.70     31.85 o 
  -7  -6   4       13.76       -3.30     10.09 o 
  -6  -6   4       27.84       21.56     11.26 o 
  -5  -6   4       71.55       75.93     13.66 o 
  -4  -6   4      258.67      217.54     11.15 o 
  -3  -6   4        0.34       -3.68      6.59 o 
  -2  -6   4       78.55       88.76     11.12 o 
  -1  -6   4        8.23        4.32      7.89 o 
   0  -6   4       89.46       85.19     12.08 o 
   1  -6   4       51.77       66.18     12.22 o 
   2  -6   4      439.27      431.87     16.72 o 
   3  -6   4      359.59      335.83     23.48 o 
   4  -6   4      145.53      147.61     12.67 o 
   5  -6   4      586.78      585.36     17.39 o 
   6  -6   4        3.42        4.60     12.97 o 
   7  -6   4       14.68       24.83      8.82 o 
   8  -6   4      114.17      132.11     15.89 o 
   9  -6   4       84.45      105.50     14.25 o 
  10  -6   4        3.40        4.34     10.42 o 
  11  -6   4        0.39       13.97     11.64 o 
 -12  -5   4        3.74       -4.69     14.48 o 
 -11  -5   4      126.71      164.91     42.36 o 
 -10  -5   4       25.85       39.51     14.21 o 
  -9  -5   4       49.38       44.31     10.35 o 
  -8  -5   4       18.85        8.88     11.16 o 
  -7  -5   4      167.08      142.59     12.56 o 
  -6  -5   4      250.05      263.25     14.86 o 
  -5  -5   4      230.40      225.72      9.12 o 
  -4  -5   4       19.13       16.27      4.47 o 
  -3  -5   4     1424.57     1389.48     21.78 o 
  -2  -5   4       58.97       65.90      9.75 o 
  -1  -5   4      790.38      836.07     27.67 o 
   0  -5   4     3654.72     3728.30     81.28 o 
   1  -5   4      383.09      319.56     19.29 o 
   2  -5   4      893.71      954.42     34.94 o 
   3  -5   4      665.54      644.34     29.38 o 
   4  -5   4       49.90       59.24      6.20 o 
   5  -5   4       82.27       81.88      6.72 o 
   6  -5   4        1.86       -0.97      4.94 o 
   7  -5   4        0.05       -5.59      7.42 o 
   8  -5   4       54.10       71.21     11.92 o 
   9  -5   4        4.55       21.16      9.89 o 
  10  -5   4        0.10       10.74     10.70 o 
  11  -5   4       18.41       31.61     12.59 o 
  12  -5   4        0.03       22.17     16.48 o 
 -13  -4   4        1.17       -0.95     12.23 o 
 -12  -4   4        0.77      -14.92      9.95 o 
 -11  -4   4       21.15       -0.70     10.01 o 
 -10  -4   4       76.39       71.78     12.25 o 
  -9  -4   4      124.46      136.91     13.59 o 
  -8  -4   4       85.25       76.73     10.51 o 
  -7  -4   4       17.16       17.10      7.40 o 
  -6  -4   4      918.64      882.40     23.78 o 
  -5  -4   4       96.38       86.19      9.09 o 
  -4  -4   4       76.79       75.44      7.86 o 
  -3  -4   4     1536.07     1445.55     25.97 o 
  -2  -4   4      352.80      356.45     15.21 o 
  -1  -4   4      414.31      491.90     12.17 o 
   0  -4   4      142.22      156.45     13.39 o 
   1  -4   4       47.32       62.26     10.30 o 
   2  -4   4       75.80       89.59     12.43 o 
   3  -4   4      290.91      271.85     12.68 o 
   4  -4   4       19.87       17.44      4.26 o 
   5  -4   4      142.50      153.99      8.24 o 
   6  -4   4      190.45      202.67     11.82 o 
   7  -4   4      105.14      115.96     11.59 o 
   8  -4   4       36.87       50.01     10.83 o 
   9  -4   4       19.90        8.83      9.94 o 
  10  -4   4       81.32      115.33     29.24 o 
  11  -4   4       10.58       -0.21     13.66 o 
  12  -4   4        1.86       11.60     14.90 o 
 -13  -3   4       58.11       68.48     15.04 o 
 -12  -3   4       85.98       84.97     14.31 o 
 -11  -3   4       28.66       10.93     15.89 o 
 -10  -3   4      140.64      151.62     14.58 o 
  -9  -3   4      609.36      633.71     23.56 o 
  -8  -3   4        6.68        4.88      7.15 o 
  -7  -3   4        8.78       -0.51      6.32 o 
  -6  -3   4      504.24      506.83     17.14 o 
  -5  -3   4       35.67       33.70      8.23 o 
  -4  -3   4        5.16       12.77      4.01 o 
  -3  -3   4        9.97       13.94      4.68 o 
  -2  -3   4       57.71       48.89      5.94 o 
  -1  -3   4      275.16      263.40      8.72 o 
   0  -3   4       49.57       57.12      8.99 o 
   1  -3   4       21.25       27.80      8.51 o 
   2  -3   4     1879.80     1912.60     33.56 o 
   3  -3   4       14.54       14.09      7.07 o 
   4  -3   4      471.86      457.38     23.24 o 
   5  -3   4      505.86      510.37     13.43 o 
   6  -3   4       38.60       35.22      6.29 o 
   7  -3   4      272.59      312.32     15.14 o 
   8  -3   4        0.42       -2.28      6.21 o 
   9  -3   4       28.14       50.23     11.24 o 
  10  -3   4        3.18       -6.35      9.77 o 
  11  -3   4       20.16       48.40     17.85 o 
  12  -3   4        3.08      -21.11     14.07 o 
 -13  -2   4       41.86       21.28     19.36 o 
 -12  -2   4       53.84       42.77     12.31 o 
 -11  -2   4        6.48       -4.11     15.79 o 
 -10  -2   4       26.83       27.51     13.28 o 
  -9  -2   4        3.61       11.67      8.20 o 
  -8  -2   4       28.13       18.86      8.13 o 
  -7  -2   4      132.43      129.62     10.56 o 
  -6  -2   4      152.82      151.08     26.12 o 
  -5  -2   4       35.15       31.38      4.95 o 
  -4  -2   4      437.51      420.70     10.89 o 
  -3  -2   4       12.10       11.85      4.90 o 
  -2  -2   4        8.04        1.11      4.14 o 
  -1  -2   4     2024.66     1926.20     29.71 o 
   0  -2   4       92.75       90.08      5.46 o 
   1  -2   4      644.09      680.32     16.30 o 
   2  -2   4      242.19      239.31     10.88 o 
   3  -2   4      417.42      424.32     14.48 o 
   4  -2   4      822.17      829.33     21.60 o 
   5  -2   4       82.52       80.85      9.29 o 
   6  -2   4      153.96      161.31     12.35 o 
   7  -2   4       36.07       40.13      9.24 o 
   8  -2   4      136.43      140.96     13.54 o 
   9  -2   4        9.37       16.54      9.76 o 
  10  -2   4        0.31       -1.78     13.46 o 
  11  -2   4       14.90       -4.67     15.51 o 
  12  -2   4        3.18       15.93     16.41 o 
 -13  -1   4        6.58        1.78     17.78 o 
 -12  -1   4       17.58       -1.92     16.41 o 
 -11  -1   4       93.39       87.02     12.98 o 
 -10  -1   4       35.06       31.65     10.26 o 
  -9  -1   4        0.81       -4.82      7.55 o 
  -8  -1   4      702.28      710.55     21.75 o 
  -7  -1   4      807.20      868.10     22.61 o 
  -6  -1   4       25.22       22.49      6.03 o 
  -5  -1   4      881.24      886.63     19.87 o 
  -4  -1   4     3251.77     3194.86     39.06 o 
  -3  -1   4       77.38       82.90      7.13 o 
  -2  -1   4       68.04       77.48      6.65 o 
  -1  -1   4     1051.10     1083.59     23.89 o 
   0  -1   4      272.58      287.57      7.92 o 
   1  -1   4     1226.75     1169.17     22.45 o 
   2  -1   4      289.11      285.95     11.21 o 
   3  -1   4       55.97       47.04      6.55 o 
   4  -1   4       30.68       35.47      6.62 o 
   5  -1   4        1.68       -5.36      5.43 o 
   6  -1   4        1.24        5.45      7.06 o 
   7  -1   4       30.24       31.11      8.87 o 
   8  -1   4        0.22        4.26      8.08 o 
   9  -1   4       14.85       16.00     13.80 o 
  10  -1   4        0.01       10.43     14.90 o 
  11  -1   4       11.72        5.42     16.06 o 
  12  -1   4        8.24       15.17     16.96 o 
 -13   0   4       66.59      114.85     24.58 o 
 -12   0   4       35.06       43.45     18.81 o 
 -11   0   4      201.31      286.61     28.56 o 
 -10   0   4      164.29      163.45     22.72 o 
  -9   0   4      159.41      172.59     13.21 o 
  -8   0   4        9.57        9.12      7.15 o 
  -7   0   4     1207.44     1189.87     25.95 o 
  -6   0   4      308.76      308.59     12.11 o 
  -5   0   4     3801.40     3931.54     56.81 o 
  -4   0   4      515.60      466.02     10.80 o 
  -3   0   4        2.74        6.43      5.49 o 
  -2   0   4     3577.90     3530.57     51.83 o 
  -1   0   4      394.69      352.19      8.60 o 
   0   0   4       66.23       57.84      5.80 o 
   1   0   4      135.39      127.65      7.76 o 
   2   0   4        0.41       -2.07      4.54 o 
   3   0   4       12.78        8.14     12.67 o 
   4   0   4      459.94      478.55     15.89 o 
   5   0   4       56.45       46.74     10.30 o 
   6   0   4      341.06      350.65     16.01 o 
   7   0   4        9.90        7.83      8.11 o 
   8   0   4       11.09       16.41     13.80 o 
   9   0   4      216.27      242.40     26.29 o 
  10   0   4        2.17       12.77     15.03 o 
  11   0   4        7.52       13.39     16.41 o 
 -13   1   4       63.21       92.61     23.41 o 
 -12   1   4       16.53       23.20     18.19 o 
 -11   1   4        1.92      -20.80     13.87 o 
 -10   1   4      378.73      401.32     30.69 o 
  -9   1   4        1.54      -10.74     17.51 o 
  -8   1   4      751.98      800.24     22.14 o 
  -7   1   4      251.60      277.57     13.56 o 
  -6   1   4      160.75      167.51     13.11 o 
  -5   1   4      423.99      472.09     11.78 o 
  -4   1   4      179.23      193.38     15.10 o 
  -3   1   4       68.84       74.81      7.27 o 
  -2   1   4    14896.62    14928.76    191.58 o 
  -1   1   4        1.28        4.52      3.31 o 
   0   1   4       18.05       14.70      4.86 o 
   1   1   4     5720.51     5826.02     97.21 o 
   2   1   4       37.02       41.40      6.30 o 
   3   1   4      373.72      363.41     13.53 o 
   4   1   4      113.66       97.56      8.77 o 
   5   1   4      113.53      109.85     10.02 o 
   6   1   4      461.50      464.84     31.27 o 
   7   1   4        3.19        7.83     12.08 o 
   8   1   4       49.47       46.20     16.13 o 
   9   1   4       14.85       14.90     14.90 o 
  10   1   4        0.74        4.39     15.38 o 
  11   1   4        0.40       -2.88     16.75 o 
 -13   2   4       14.62       24.58     19.84 o 
 -12   2   4       56.48       67.00     22.04 o 
 -11   2   4      617.14      764.61     42.36 o 
 -10   2   4        4.87       32.61     15.93 o 
  -9   2   4       11.84        7.96     14.00 o 
  -8   2   4       36.07       23.34     14.07 o 
  -7   2   4       18.99       15.67      5.26 o 
  -6   2   4      477.84      443.19     24.58 o 
  -5   2   4     4569.55     4664.05     99.06 o 
  -4   2   4        0.48       -6.52      7.07 o 
  -3   2   4      275.44      267.80     17.64 o 
  -2   2   4      846.11      811.74     13.69 o 
  -1   2   4        0.04        3.05      4.83 o 
   0   2   4      319.53      230.67     10.19 o 
   1   2   4      718.90      909.21     20.22 o 
   2   2   4      263.47      241.96     11.58 o 
   3   2   4      600.47      589.08     17.61 o 
   4   2   4      133.14      144.87     10.42 o 
   5   2   4       94.54       99.46      9.79 o 
   6   2   4       34.35       36.80     14.62 o 
   7   2   4        0.89       -5.84     12.63 o 
   8   2   4        9.90        7.07     13.66 o 
   9   2   4       15.40      -14.21     13.39 o 
  10   2   4        1.58        7.00     15.45 o 
  11   2   4        8.71        5.29     17.16 o 
 -13   3   4        0.21      -19.36     17.57 o 
 -12   3   4      299.62      306.24     32.40 o 
 -11   3   4       76.66       86.43     21.21 o 
 -10   3   4       24.12        1.58     15.17 o 
  -9   3   4      612.97      623.53     34.80 o 
  -8   3   4     2466.92     2470.18     69.54 o 
  -7   3   4       12.53       22.04     12.70 o 
  -6   3   4        0.08       -5.29      9.40 o 
  -5   3   4     2370.97     2356.70     60.34 o 
  -4   3   4        3.96       -0.96      8.03 o 
  -3   3   4      335.77      229.63     17.09 o 
  -2   3   4      401.01      335.75     10.27 o 
  -1   3   4        1.96       -5.23      3.49 o 
   0   3   4       22.63       37.01      6.16 o 
   1   3   4      466.02      478.81     15.55 o 
   2   3   4        1.65       -1.32      5.08 o 
   3   3   4      153.47      149.12     12.94 o 
   4   3   4      282.57      312.17     13.80 o 
   5   3   4        7.80        2.75     12.29 o 
   6   3   4      126.64      121.37     19.43 o 
   7   3   4       22.18       23.27     15.65 o 
   8   3   4       49.87       67.82     19.22 o 
   9   3   4       27.74       23.48     16.00 o 
  10   3   4        4.49       16.00     16.82 o 
 -13   4   4       91.69       47.99     23.00 o 
 -12   4   4        6.13       19.70     18.12 o 
 -11   4   4      422.90      485.76     35.42 o 
 -10   4   4       63.73       56.64     18.40 o 
  -9   4   4      664.76      621.96     35.01 o 
  -8   4   4      492.29      466.19     29.52 o 
  -7   4   4       65.38       37.21     14.55 o 
  -6   4   4      629.55      491.39     27.05 o 
  -5   4   4       23.96       10.23     10.23 o 
  -4   4   4      339.67      343.17     22.38 o 
  -3   4   4      446.10      397.27     22.65 o 
  -2   4   4       20.56       24.25      5.13 o 
  -1   4   4       63.89       47.22      6.89 o 
   0   4   4      824.74      710.79     25.06 o 
   1   4   4        8.18       -1.07      5.90 o 
   2   4   4       46.24       37.70      7.17 o 
   3   4   4      183.68      170.89     10.98 o 
   4   4   4       27.61       47.37     14.55 o 
   5   4   4      159.85      130.16     19.08 o 
   6   4   4       30.09       42.49     15.79 o 
   7   4   4       33.42       25.40     15.79 o 
   8   4   4      132.71       82.72     20.53 o 
   9   4   4        1.75       12.56     16.68 o 
  10   4   4        0.50      -11.60     15.79 o 
 -12   5   4      255.54      222.70     29.66 o 
 -11   5   4      192.28      217.75     27.18 o 
 -10   5   4      701.58      619.55     37.14 o 
  -9   5   4       32.63       54.92     17.64 o 
  -8   5   4       31.64       47.16     16.06 o 
  -7   5   4     1267.86     1259.77     45.99 o 
  -6   5   4     1988.15     1776.97     54.51 o 
  -5   5   4        0.01       -1.44     10.71 o 
  -4   5   4       55.78       30.00     12.29 o 
  -3   5   4     4252.62     4035.77     57.91 o 
  -2   5   4       21.48       23.36      6.29 o 
  -1   5   4      151.46      153.19     10.57 o 
   0   5   4     1898.36     1917.29     48.40 o 
   1   5   4        6.25       14.14      9.34 o 
   2   5   4       32.97       17.51     10.85 o 
   3   5   4      231.12      291.28     22.72 o 
   4   5   4        0.47        8.51     12.22 o 
   5   5   4       97.98      117.94     19.56 o 
   6   5   4        8.47       13.73     14.42 o 
   7   5   4       43.96       24.58     15.86 o 
   8   5   4       25.82       28.15     17.78 o 
   9   5   4        6.16       17.51     16.89 o 
 -12   6   4       31.15       17.85     19.63 o 
 -11   6   4        3.64       21.28     19.36 o 
 -10   6   4        3.43       -4.87     15.93 o 
  -9   6   4      826.92      710.17     38.51 o 
  -8   6   4       20.02       21.56     15.17 o 
  -7   6   4     1199.83     1081.35     43.04 o 
  -6   6   4     2604.29     2357.73     66.66 o 
  -5   6   4        5.86        3.09     12.63 o 
  -4   6   4      994.95      902.87     37.96 o 
  -3   6   4      907.43      898.88     38.58 o 
  -2   6   4       77.12      101.51     13.83 o 
  -1   6   4      185.48      191.01     16.27 o 
   0   6   4      149.76      164.07     15.86 o 
   1   6   4      127.78      128.72     15.51 o 
   2   6   4       39.90       32.20     12.63 o 
   3   6   4      682.40      676.26     33.02 o 
   4   6   4       18.52       18.88     13.46 o 
   5   6   4       51.70       57.32     16.96 o 
   6   6   4       67.52       64.26     18.33 o 
   7   6   4       89.61       89.45     20.39 o 
   8   6   4       10.90       23.27     17.78 o 
   9   6   4        9.28        4.94     18.95 o 
 -12   7   4      227.26      204.71     30.27 o 
 -11   7   4        0.87        5.56     16.96 o 
 -10   7   4      177.88      179.79     25.33 o 
  -8   7   4        0.06      -15.31     12.97 o 
  -7   7   4      170.89      144.37     20.53 o 
  -6   7   4      284.50      251.87     23.96 o 
  -5   7   4      231.77      217.07     23.07 o 
  -4   7   4     4847.27     4690.75    110.18 o 
  -3   7   4      368.33      402.28     29.79 o 
  -2   7   4      364.91      336.93     28.49 o 
  -1   7   4     1987.05     2182.25     42.86 o 
   0   7   4      476.69      476.49     25.13 o 
   1   7   4        0.71      -14.21      9.47 o 
   2   7   4       11.72        5.56     11.88 o 
   3   7   4       61.83       75.10     16.54 o 
   4   7   4      107.20      119.72     18.95 o 
   5   7   4        1.69      -18.54     12.36 o 
   6   7   4      254.77      183.91     24.99 o 
   7   7   4       53.03       26.02     17.64 o 
   8   7   4       47.76       42.91     20.05 o 
 -11   8   4        4.56      -19.84     17.78 o 
 -10   8   4       10.10        3.16     17.78 o 
  -9   8   4       77.17      108.88     22.17 o 
  -8   8   4      268.38      247.07     26.02 o 
  -6   8   4      125.56       63.02     17.85 o 
  -5   8   4      321.90      289.97     26.98 o 
  -4   8   4      133.00      138.60     20.73 o 
  -3   8   4      141.93      130.84     22.04 o 
  -2   8   4        0.62        1.58     15.10 o 
  -1   8   4      780.18      794.88     42.08 o 
   0   8   4       70.67       64.05     11.72 o 
   1   8   4       34.87       32.95     13.59 o 
   2   8   4      182.04      160.43     20.18 o 
   3   8   4       99.40       95.70     18.33 o 
   4   8   4       69.39       87.18     18.40 o 
   5   8   4       20.95       21.42     16.06 o 
   6   8   4        0.92       15.10     16.06 o 
   7   8   4       50.92       55.47     20.32 o 
 -10   9   4      295.68      157.96     26.70 o 
  -9   9   4       35.25       16.75     18.12 o 
  -8   9   4      274.67      198.05     25.67 o 
  -7   9   4      430.51      357.66     30.34 o 
  -6   9   4      169.41      157.41     23.20 o 
  -5   9   4       33.47       48.67     17.64 o 
  -4   9   4       52.03       54.23     17.78 o 
  -3   9   4       82.89      112.65     21.69 o 
  -2   9   4      136.62      101.67     22.52 o 
  -1   9   4      140.69      132.97     25.26 o 
   0   9   4       20.43       34.12     19.08 o 
   1   9   4       17.99       14.97     13.80 o 
   2   9   4      342.45      330.13     27.32 o 
   3   9   4        9.44       15.65     14.83 o 
   4   9   4       65.45       44.00     17.02 o 
   5   9   4       75.27       37.28     17.92 o 
   6   9   4        0.04       18.74     17.99 o 
  -9  10   4       55.58       20.46     19.43 o 
  -8  10   4        6.52      -12.91     15.10 o 
  -7  10   4       51.97       43.87     18.19 o 
  -6  10   4      131.00      106.89     22.10 o 
  -5  10   4       18.31        3.57     17.09 o 
  -4  10   4        0.27        3.23     16.00 o 
  -3  10   4       24.75       63.91     21.01 o 
  -2  10   4        1.05      -16.82     15.58 o 
  -1  10   4        3.47      -23.48     15.65 o 
   0  10   4       13.02        7.69     18.60 o 
   2  10   4       28.78       35.56     17.16 o 
   3  10   4       11.73      -15.24     14.48 o 
   4  10   4       35.34       24.03     17.85 o 
   5  10   4       48.94       57.25     21.83 o 
  -7  11   4        4.11        8.58     18.74 o 
  -6  11   4      118.74      115.26     24.64 o 
  -5  11   4      130.13      130.91     25.81 o 
  -4  11   4       14.31       10.09     18.33 o 
  -3  11   4       10.75       -2.27     18.60 o 
  -2  11   4       58.09       47.37     22.93 o 
  -1  11   4       17.79        9.54     20.05 o 
   0  11   4       45.85       38.58     23.55 o 
   1  11   4       59.67       52.86     24.44 o 
  -5  12   4      154.70      111.49     26.91 o 
  -4  12   4       45.14       30.55     22.59 o 
  -3  12   4       17.28       11.05     22.52 o 
  -2  12   4        7.51        5.22     23.27 o 
  -1  12   4       18.47        8.86     22.31 o 
   0  12   4        0.02      -16.06     21.62 o 
  -2 -15   5       13.79      -16.68     16.48 o 
  -1 -15   5       43.28       55.81     21.69 o 
   0 -15   5       93.54       74.96     24.10 o 
   1 -15   5       21.16        1.44     16.82 o 
   2 -15   5        0.58      -10.06     12.52 o 
   3 -15   5       24.84        1.03     22.59 o 
  -5 -14   5       91.90       25.61     21.35 o 
  -4 -14   5       49.08       23.48     20.59 o 
  -3 -14   5      149.32      157.48     27.73 o 
  -2 -14   5        0.66       18.54     16.68 o 
  -1 -14   5        2.62        5.29     17.23 o 
   0 -14   5        1.63       15.72     17.37 o 
   1 -14   5       40.48       42.11     13.85 o 
   2 -14   5       16.72       38.51     21.76 o 
   3 -14   5        0.22      -21.76     17.16 o 
   4 -14   5        0.12      -21.62     20.87 o 
   5 -14   5      150.58      187.20     34.80 o 
  -6 -13   5      202.56      199.84     29.04 o 
  -5 -13   5       29.43       36.11     19.56 o 
  -4 -13   5       19.86       10.57     16.41 o 
  -3 -13   5        3.35       13.39     16.96 o 
  -2 -13   5       39.28       21.49     17.99 o 
  -1 -13   5      132.25      112.65     23.34 o 
   0 -13   5      122.94       93.95     14.87 o 
   1 -13   5        5.02       22.86     17.23 o 
   2 -13   5      613.31      633.28     41.05 o 
   3 -13   5        0.01       15.86     18.54 o 
   4 -13   5        6.75       12.29     21.49 o 
   5 -13   5      155.19      156.66     30.96 o 
   6 -13   5       38.91       43.45     27.60 o 
   7 -13   5       41.49       15.86     26.16 o 
  -8 -12   5        0.27       -6.32     15.45 o 
  -7 -12   5       71.91       46.48     20.11 o 
  -6 -12   5       36.47       28.56     18.33 o 
  -5 -12   5       49.21       23.07     17.51 o 
  -4 -12   5      130.90      172.65     25.74 o 
  -3 -12   5      456.55      494.27     38.31 o 
  -2 -12   5      200.66      199.15     26.43 o 
  -1 -12   5     1205.67     1260.17     36.35 o 
   0 -12   5        6.30       27.60     15.93 o 
   1 -12   5       10.44       19.91     16.48 o 
   2 -12   5      457.34      462.42     35.63 o 
   3 -12   5      226.67      207.87     28.49 o 
   4 -12   5        0.18        9.06     18.40 o 
   5 -12   5        8.60      -16.48     18.47 o 
   6 -12   5       52.01       57.18     26.16 o 
   7 -12   5       51.86       25.47     25.81 o 
   8 -12   5        2.44        4.12     25.13 o 
  -9 -11   5        8.33       16.34     17.92 o 
  -8 -11   5        6.79        6.32     15.17 o 
  -7 -11   5       81.56       69.34     19.29 o 
  -6 -11   5      186.32      166.47     24.85 o 
  -5 -11   5        0.15       -4.53     14.69 o 
  -4 -11   5     1869.03     1854.61     67.41 o 
  -3 -11   5       12.15       11.40     14.76 o 
  -2 -11   5      135.78      172.99     24.03 o 
  -1 -11   5     1148.36     1083.08     31.98 o 
   0 -11   5      361.07      328.90     26.91 o 
   1 -11   5        0.51      -18.74     13.59 o 
   2 -11   5       32.60       56.98     18.60 o 
   3 -11   5        6.13        7.00     16.75 o 
   4 -11   5      402.24      421.71     35.63 o 
   5 -11   5      228.93      195.03     28.90 o 
   6 -11   5        0.74        0.27     19.08 o 
   7 -11   5      178.35      210.06     33.64 o 
   8 -11   5        6.35       16.61     22.17 o 
   9 -11   5       23.19       45.03     27.80 o 
 -10 -10   5       16.67        5.97     16.75 o 
  -9 -10   5       34.07       52.24     19.43 o 
  -8 -10   5       19.93       43.87     17.09 o 
  -7 -10   5     1144.22     1097.21     50.32 o 
  -6 -10   5       18.85       16.27     14.76 o 
  -5 -10   5       24.46       25.13     15.17 o 
  -4 -10   5      538.94      530.04     35.08 o 
  -3 -10   5       22.69       12.63     14.14 o 
  -2 -10   5      845.17      835.13     27.07 o 
  -1 -10   5     1269.77     1237.18     43.80 o 
   0 -10   5      354.85      368.78     26.77 o 
   1 -10   5     3364.24     3376.93     58.25 o 
   2 -10   5     1682.45     1501.27     55.26 o 
   3 -10   5      185.41      204.16     25.19 o 
   4 -10   5     1118.36     1043.11     49.98 o 
   5 -10   5       23.41        9.20     18.33 o 
   6 -10   5        8.30        3.43     18.81 o 
   7 -10   5       35.59       56.77     23.34 o 
   8 -10   5      281.71      323.61     37.89 o 
   9 -10   5        0.56       -4.26     23.07 o 
 -10  -9   5      396.06      299.51     31.44 o 
  -9  -9   5       62.96       20.66     16.48 o 
  -8  -9   5       34.81       44.00     16.00 o 
  -7  -9   5      178.97      152.74     21.97 o 
  -6  -9   5        6.45       14.97     12.77 o 
  -5  -9   5      558.51      556.19     33.78 o 
  -4  -9   5     1254.16     1221.88     50.25 o 
  -3  -9   5      754.11      762.08     24.70 o 
  -2  -9   5     2993.48     2911.11     72.36 o 
  -1  -9   5     1056.00     1059.18     38.99 o 
   0  -9   5      189.46      183.29     19.29 o 
   1  -9   5      799.74      809.47     22.28 o 
   2  -9   5     1005.80      877.67     40.16 o 
   3  -9   5       58.75       21.14     15.51 o 
   4  -9   5       73.79      112.93     21.14 o 
   5  -9   5     1029.33     1034.81     49.22 o 
   6  -9   5        0.97        6.59     16.13 o 
   7  -9   5      108.98       88.69     23.82 o 
   8  -9   5        3.29       20.59     21.01 o 
   9  -9   5       22.29       43.87     25.19 o 
  10  -9   5        4.94      -20.18     22.45 o 
 -11  -8   5       42.59       47.23     21.35 o 
 -10  -8   5       31.19        7.89     15.31 o 
  -9  -8   5       38.23       21.21     16.20 o 
  -8  -8   5      192.86      144.78     20.53 o 
  -7  -8   5      605.76      581.93     34.53 o 
  -6  -8   5      603.55      615.57     34.80 o 
  -5  -8   5     2654.65     2740.86     76.96 o 
  -4  -8   5      843.40      857.48     23.85 o 
  -3  -8   5       97.06      128.94     28.94 o 
  -2  -8   5     2068.90     1957.44     53.27 o 
  -1  -8   5      124.26      150.96     16.61 o 
   0  -8   5        1.19       -1.51      9.06 o 
   1  -8   5        8.33        5.83      6.11 o 
   2  -8   5        0.72        4.50      5.65 o 
   3  -8   5      463.30      454.25     30.69 o 
   4  -8   5      250.10      242.60     24.99 o 
   5  -8   5      637.02      627.72     37.69 o 
   6  -8   5      504.16      548.23     37.00 o 
   7  -8   5        8.61       -0.41     17.30 o 
   8  -8   5      111.50       85.67     24.99 o 
   9  -8   5       76.00       78.12     26.09 o 
  10  -8   5       25.95      -14.55     21.21 o 
 -12  -7   5       24.33       13.59     17.44 o 
 -11  -7   5       77.00       84.99     22.10 o 
 -10  -7   5       70.49       56.50     18.60 o 
  -9  -7   5      131.35      123.22     20.18 o 
  -8  -7   5     1237.52     1172.31     47.23 o 
  -7  -7   5      232.20      269.58     24.37 o 
  -6  -7   5        3.22       10.43     11.19 o 
  -5  -7   5     1117.96     1116.76     25.97 o 
  -4  -7   5        1.69        4.60     10.54 o 
  -3  -7   5        0.21       -4.07      5.90 o 
  -2  -7   5      909.29      835.73     30.89 o 
  -1  -7   5      100.26       90.34     13.39 o 
   0  -7   5     1752.41     1696.58     49.02 o 
   1  -7   5     3052.83     2873.28     72.77 o 
   2  -7   5      249.56      261.28     21.56 o 
   3  -7   5     1779.34     1737.84     56.84 o 
   4  -7   5       56.43       47.50     15.86 o 
   5  -7   5      113.40       98.17     19.29 o 
   6  -7   5      144.05      157.07     23.55 o 
   7  -7   5       79.01       50.87     20.18 o 
   8  -7   5      267.92      341.94     33.98 o 
   9  -7   5        4.94      -10.92     18.81 o 
  10  -7   5        0.05      -14.21     19.36 o 
  11  -7   5       40.88       30.55     23.00 o 
 -12  -6   5        1.27        6.11     16.61 o 
 -11  -6   5      212.96      187.16     32.57 o 
 -10  -6   5       40.05       39.22     11.06 o 
  -9  -6   5       75.73       68.51     11.92 o 
  -8  -6   5      135.73      141.32     13.59 o 
  -7  -6   5       50.39       69.70     15.14 o 
  -6  -6   5        6.76        8.70      5.10 o 
  -5  -6   5     1390.55     1319.78     37.99 o 
  -4  -6   5      546.66      533.03     13.91 o 
  -3  -6   5     2917.92     2893.12     65.97 o 
  -2  -6   5     4361.22     4386.57     94.25 o 
  -1  -6   5      999.06     1055.06     34.39 o 
   0  -6   5     5421.99     5713.41    120.75 o 
   1  -6   5       24.15       31.72     10.92 o 
   2  -6   5       61.60       67.62     13.25 o 
   3  -6   5      452.75      456.03     27.32 o 
   4  -6   5      316.68      335.76     26.16 o 
   5  -6   5       17.43       34.67     14.55 o 
   6  -6   5       85.86      102.97     20.25 o 
   7  -6   5        2.52       -5.82     14.48 o 
   8  -6   5       93.38      109.63     14.21 o 
   9  -6   5       23.95       27.80     11.29 o 
  10  -6   5        4.72       10.08     11.84 o 
  11  -6   5       66.48       69.88     15.82 o 
 -12  -5   5       66.08       59.86     14.32 o 
 -11  -5   5        0.23       -0.79      9.66 o 
 -10  -5   5       42.39       43.31     11.40 o 
  -9  -5   5        0.36        4.58      8.08 o 
  -8  -5   5      323.37      316.04     17.38 o 
  -7  -5   5      173.29      204.54     13.88 o 
  -6  -5   5     2181.32     2182.54     59.08 o 
  -5  -5   5     1681.69     1621.62     26.17 o 
  -4  -5   5      361.78      347.86     11.25 o 
  -3  -5   5     7517.83     7552.29    102.13 o 
  -2  -5   5       76.93       78.62      6.88 o 
  -1  -5   5       29.28       31.17      9.34 o 
   0  -5   5       93.66       87.46     12.29 o 
   1  -5   5       82.13       69.54     12.49 o 
   2  -5   5       55.47       79.84     13.11 o 
   3  -5   5     2176.89     2312.36     63.29 o 
   4  -5   5        0.01       -1.51     10.50 o 
   5  -5   5      100.18       96.63     10.89 o 
   6  -5   5      326.46      317.61     38.00 o 
   7  -5   5       55.08       49.30     18.16 o 
   8  -5   5       20.14       28.19     10.36 o 
   9  -5   5       12.26       19.22     10.83 o 
  10  -5   5       63.39       82.12     13.97 o 
  11  -5   5        1.14       15.79     15.45 o 
 -13  -4   5        4.20       26.50     18.67 o 
 -12  -4   5       32.89       24.76     12.66 o 
 -11  -4   5        2.63       14.25     10.46 o 
 -10  -4   5        0.71      -11.06      8.33 o 
  -9  -4   5      762.89      813.91     26.44 o 
  -8  -4   5      273.09      260.08     21.42 o 
  -7  -4   5       57.64       58.16      9.04 o 
  -6  -4   5     2280.98     2500.74     57.23 o 
  -5  -4   5      502.93      488.51     13.28 o 
  -4  -4   5      247.59      253.12      9.61 o 
  -3  -4   5      714.45      781.41     44.48 o 
  -2  -4   5      485.26      548.19     14.41 o 
  -1  -4   5     1218.33     1299.91     23.01 o 
   0  -4   5    11957.61    12661.33    240.06 o 
   1  -4   5      421.10      468.11     22.52 o 
   2  -4   5     1664.32     1790.08     50.80 o 
   3  -4   5      822.56      853.63     22.47 o 
   4  -4   5        5.30        1.48      6.23 o 
   5  -4   5      457.86      477.08     34.36 o 
   6  -4   5      410.78      455.00     19.63 o 
   7  -4   5        0.01        6.27     10.71 o 
   8  -4   5       24.30       34.22     10.36 o 
   9  -4   5      100.80      118.59     14.31 o 
  10  -4   5       12.55        9.95     10.42 o 
  11  -4   5        1.94       10.71     15.45 o 
 -13  -3   5       49.88       55.88     22.45 o 
 -12  -3   5       21.51       16.53     11.89 o 
 -11  -3   5       49.28       72.26     12.51 o 
 -10  -3   5        3.89      -10.11      8.02 o 
  -9  -3   5       63.57       60.37     10.65 o 
  -8  -3   5      387.03      396.01     17.54 o 
  -7  -3   5       99.21      122.22     19.05 o 
  -6  -3   5      507.65      538.37     14.43 o 
  -5  -3   5      746.68      740.00     15.88 o 
  -4  -3   5      464.73      515.55     12.62 o 
  -3  -3   5     6463.55     6785.92    173.10 o 
  -2  -3   5      714.45      756.16     16.96 o 
  -1  -3   5     1892.49     1869.89     29.94 o 
   0  -3   5       55.29       46.96      9.47 o 
   1  -3   5       30.26       19.98      8.58 o 
   2  -3   5      487.12      374.62     13.76 o 
   3  -3   5     2148.97     2325.66     41.48 o 
   4  -3   5        6.65       12.33      8.58 o 
   5  -3   5       19.29       14.56      9.75 o 
   6  -3   5      219.64      242.81     15.22 o 
   7  -3   5       16.21        9.55      8.55 o 
   8  -3   5        8.27        4.31      8.93 o 
   9  -3   5        0.37       19.41     10.64 o 
  10  -3   5        8.20        2.13     14.00 o 
  11  -3   5        2.33       -7.96     14.48 o 
 -13  -2   5       12.56       11.67     18.88 o 
 -12  -2   5       17.21        5.49     16.75 o 
 -11  -2   5       49.69       50.30     11.65 o 
 -10  -2   5      231.52      232.31     19.36 o 
  -9  -2   5        8.38       -1.45      7.64 o 
  -8  -2   5      118.82      106.17     10.44 o 
  -7  -2   5      260.89      265.93     13.62 o 
  -6  -2   5      995.62      952.07     37.69 o 
  -5  -2   5      176.42      182.32      8.57 o 
  -4  -2   5      930.10      881.92     26.29 o 
  -3  -2   5     1045.20     1077.53     22.49 o 
  -2  -2   5       97.12       86.85      7.01 o 
  -1  -2   5     1298.78     1151.48     21.36 o 
   0  -2   5        1.77        0.54      3.54 o 
   1  -2   5        0.14        0.58      3.31 o 
   2  -2   5       74.18       93.04      8.51 o 
   3  -2   5      224.30      238.34     14.35 o 
   4  -2   5        4.10        7.28      6.33 o 
   5  -2   5        1.40       -2.81      6.42 o 
   6  -2   5       73.52       72.32     10.51 o 
   7  -2   5       68.33       73.13     17.30 o 
   8  -2   5       97.61       74.21     12.01 o 
   9  -2   5        0.43        5.29     13.87 o 
  10  -2   5       54.58       73.18     19.29 o 
  11  -2   5        3.02      -18.54     13.80 o 
 -13  -1   5       17.63        5.63     18.40 o 
 -12  -1   5       32.71       12.77     17.16 o 
 -11  -1   5        8.19       32.40     16.96 o 
 -10  -1   5       31.85       34.14      9.75 o 
  -9  -1   5      472.52      532.04     22.07 o 
  -8  -1   5        8.44        6.22      7.17 o 
  -7  -1   5      176.77      231.98     12.53 o 
  -6  -1   5     1232.10     1278.18     26.16 o 
  -5  -1   5      257.79      290.94     10.09 o 
  -4  -1   5       29.95       17.61      4.36 o 
  -3  -1   5      351.72      358.11     21.45 o 
  -2  -1   5       30.30       27.79      5.52 o 
  -1  -1   5      177.78      156.71     12.84 o 
   0  -1   5       29.41       35.32      4.57 o 
   1  -1   5       54.43       54.29      6.49 o 
   2  -1   5       28.24       16.98      7.79 o 
   3  -1   5      258.23      248.71     12.13 o 
   4  -1   5      758.75      733.95     21.04 o 
   5  -1   5      303.83      303.52     16.58 o 
   6  -1   5      108.82      113.70     11.34 o 
   7  -1   5      358.48      420.46     19.15 o 
   8  -1   5        6.14       -0.27     13.11 o 
   9  -1   5       13.04       -0.48     13.11 o 
  10  -1   5       13.14       12.84     15.10 o 
  11  -1   5       16.74       38.24     19.56 o 
 -13   0   5        3.89       14.55     18.54 o 
 -12   0   5       21.01       47.16     19.91 o 
 -11   0   5      100.57      126.73     22.59 o 
 -10   0   5       46.86       52.79     17.71 o 
  -9   0   5       46.74       58.46      9.78 o 
  -8   0   5      497.06      560.64     18.35 o 
  -7   0   5      187.61      221.24     11.28 o 
  -6   0   5        0.59       -2.45      4.94 o 
  -5   0   5        2.83        8.19      3.96 o 
  -4   0   5      785.46      966.84     16.53 o 
  -3   0   5       41.24       61.21      7.26 o 
  -2   0   5      449.01      498.57     14.99 o 
  -1   0   5      200.32      222.59     18.63 o 
   0   0   5       25.60       22.05      4.40 o 
   1   0   5     1818.53     1745.14     31.32 o 
   2   0   5      227.19      238.58     11.48 o 
   3   0   5      275.24      248.29     12.48 o 
   4   0   5     1898.78     1812.16     35.50 o 
   5   0   5       22.85       41.60     12.84 o 
   6   0   5      198.92      202.53     13.78 o 
   7   0   5       91.60      110.15     15.03 o 
   8   0   5       86.80       62.68     17.30 o 
   9   0   5       31.19       25.33     16.13 o 
  10   0   5        2.14      -12.49     13.66 o 
  11   0   5        0.30       -4.32     15.17 o 
 -13   1   5       38.57       40.78     21.56 o 
 -12   1   5        4.05       21.21     19.02 o 
 -11   1   5        2.29      -21.01     14.00 o 
 -10   1   5        3.16        0.62     13.87 o 
  -9   1   5       20.01       19.36     14.76 o 
  -8   1   5      878.34      955.38     39.88 o 
  -7   1   5       20.40       29.42      8.38 o 
  -6   1   5      104.93      100.80      6.76 o 
  -5   1   5     2977.09     3334.53     76.47 o 
  -4   1   5      303.71      291.57     13.54 o 
  -3   1   5      456.95      460.53     16.34 o 
  -2   1   5     1482.62     1335.33     19.85 o 
  -1   1   5      908.17      882.77     18.11 o 
   0   1   5      406.51      413.84     11.11 o 
   1   1   5     8586.72     9137.50    121.10 o 
   2   1   5      459.67      516.78     16.28 o 
   3   1   5       61.16       66.46      8.47 o 
   4   1   5      619.65      646.61     35.49 o 
   5   1   5       72.95       64.97     11.64 o 
   6   1   5       25.68       21.26     13.59 o 
   7   1   5       26.40       18.26     14.28 o 
   8   1   5       25.14        8.79     14.21 o 
   9   1   5        0.39        9.20     14.62 o 
  10   1   5       19.57       40.16     17.92 o 
  11   1   5       39.06        7.55     17.02 o 
 -13   2   5        4.47       26.43     20.25 o 
 -12   2   5       28.76       24.44     20.66 o 
 -11   2   5       85.41      103.45     22.10 o 
 -10   2   5        0.31       -1.58     13.66 o 
  -9   2   5       15.96        8.79     14.48 o 
  -8   2   5      199.62      219.81     22.79 o 
  -7   2   5      203.83      168.39     18.95 o 
  -6   2   5       60.41       44.14     13.04 o 
  -5   2   5     3254.95     3369.00     78.26 o 
  -4   2   5      314.77      291.00     19.15 o 
  -3   2   5       26.84       24.44      6.91 o 
  -2   2   5    15307.27    17576.01    179.98 o 
  -1   2   5       28.51       43.37      5.15 o 
   0   2   5        2.76       11.77      4.45 o 
   1   2   5     1241.10     1400.37     28.02 o 
   2   2   5        6.89        6.53      6.14 o 
   3   2   5      404.50      432.23     16.31 o 
   4   2   5      684.16      746.65     21.93 o 
   5   2   5        0.31       -4.80      7.37 o 
   6   2   5      427.06      450.47     30.27 o 
   7   2   5      244.71      217.34     24.85 o 
   8   2   5        2.23        4.87     15.03 o 
   9   2   5       48.82       63.29     17.30 o 
  10   2   5        3.19       21.56     17.71 o 
 -13   3   5        6.96        6.66     19.22 o 
 -12   3   5      114.89      132.08     25.61 o 
 -11   3   5      171.20      158.23     25.40 o 
 -10   3   5       84.84      104.83     21.08 o 
  -9   3   5       56.22       74.90     18.26 o 
  -8   3   5      270.80      301.02     25.54 o 
  -7   3   5       48.12       37.34     13.87 o 
  -6   3   5       76.62       71.88     14.62 o 
  -5   3   5     2412.14     2498.81     64.94 o 
  -4   3   5       13.14       12.08      9.68 o 
  -3   3   5      212.38      207.32     17.78 o 
  -2   3   5       38.87       42.49      6.04 o 
  -1   3   5      356.28      384.69     11.50 o 
   0   3   5      670.27      727.62     20.11 o 
   1   3   5     3826.05     4212.40     63.56 o 
   2   3   5      458.43      488.59     16.93 o 
   3   3   5     2361.82     2436.24     43.56 o 
   4   3   5      733.85      755.13     22.22 o 
   5   3   5       15.54       30.27     14.69 o 
   6   3   5      373.36      401.66     30.14 o 
   7   3   5       21.57       17.51     16.06 o 
   8   3   5        2.52        2.88     15.31 o 
   9   3   5        1.66       11.88     16.54 o 
  10   3   5       35.54       57.32     19.36 o 
 -13   4   5       29.67       29.72     21.35 o 
 -12   4   5       47.10       54.37     21.90 o 
 -11   4   5      102.27      122.13     23.96 o 
 -10   4   5        0.14       -7.96     15.17 o 
  -9   4   5       75.15       63.91     18.12 o 
  -8   4   5      564.51      618.32     34.53 o 
  -7   4   5        0.47       -6.04     12.29 o 
  -6   4   5        5.24       17.85     12.56 o 
  -5   4   5       45.65       34.87     12.56 o 
  -4   4   5      417.93      442.23     26.22 o 
  -3   4   5      978.94     1102.08     39.61 o 
  -2   4   5     2123.65     2199.78     91.54 o 
  -1   4   5      707.13      727.75     19.88 o 
   0   4   5     5219.32     5383.80    134.38 o 
   1   4   5      258.86      264.09     13.66 o 
   2   4   5        0.07       -3.49      6.25 o 
   3   4   5     1365.92     1442.54     31.48 o 
   4   4   5      251.01      265.12     23.68 o 
   5   4   5        2.09       18.26     14.48 o 
   6   4   5        7.80       -4.60     13.87 o 
   7   4   5       29.54       21.90     16.54 o 
   8   4   5       68.47       52.10     19.63 o 
   9   4   5       79.59       49.15     19.91 o 
 -12   5   5       16.87        7.55     19.15 o 
 -11   5   5       11.50      -12.97     16.48 o 
 -10   5   5      100.05       85.40     20.87 o 
  -8   5   5      160.10      151.51     21.62 o 
  -7   5   5      153.30      143.41     20.46 o 
  -6   5   5       61.36       52.24     15.58 o 
  -5   5   5     1033.34      945.57     39.75 o 
  -4   5   5      495.90      440.52     28.15 o 
  -3   5   5     1601.16     1643.45     52.72 o 
  -2   5   5      141.71      141.76      9.88 o 
  -1   5   5       28.31       36.45     10.13 o 
   0   5   5      950.54      924.97     32.54 o 
   1   5   5       62.79       57.53     12.84 o 
   2   5   5       16.86       20.73     11.94 o 
   3   5   5      163.54      171.21     20.25 o 
   4   5   5      115.21      130.36     19.70 o 
   5   5   5      620.88      633.15     35.97 o 
   6   5   5      422.38      344.00     30.21 o 
   7   5   5      201.42      210.48     26.43 o 
   8   5   5       87.01       76.82     21.35 o 
   9   5   5       46.77       52.24     21.42 o 
 -12   6   5       68.98       72.77     23.82 o 
 -11   6   5       10.89       17.99     17.78 o 
 -10   6   5      564.62      504.36     35.70 o 
  -9   6   5        7.64        8.92     15.93 o 
  -8   6   5      152.01      108.95     20.46 o 
  -7   6   5      565.96      473.26     31.10 o 
  -6   6   5     1812.00     1777.10     58.21 o 
  -5   6   5       39.86       30.89     15.17 o 
  -4   6   5      213.73      224.96     23.13 o 
  -3   6   5     2178.16     2070.37     64.05 o 
  -2   6   5       38.49       28.83     14.42 o 
  -1   6   5        2.90       -0.74      7.24 o 
   0   6   5        4.41        9.55      8.52 o 
   1   6   5      805.67      767.42     33.36 o 
   2   6   5     1833.32     1836.69     55.88 o 
   3   6   5      707.23      658.82     34.60 o 
   4   6   5      450.36      435.58     30.14 o 
   5   6   5      575.41      532.71     34.05 o 
   6   6   5      106.18      104.62     21.62 o 
   7   6   5        3.23      -10.78     16.20 o 
   8   6   5       30.59       31.72     19.56 o 
 -11   7   5       32.69       45.86     20.11 o 
 -10   7   5      105.17       95.08     22.86 o 
  -9   7   5      295.65      257.16     27.67 o 
  -8   7   5       20.42        8.10     15.45 o 
  -6   7   5      236.77      198.94     23.55 o 
  -5   7   5       68.91       72.70     18.12 o 
  -4   7   5      392.09      458.23     31.51 o 
  -3   7   5      704.05      730.70     38.99 o 
  -2   7   5      759.07      769.55     40.85 o 
  -1   7   5     2617.33     2676.54     79.56 o 
   0   7   5     2604.94     2705.58     52.17 o 
   1   7   5      287.19      292.37     23.75 o 
   2   7   5     1574.82     1664.52     54.71 o 
   3   7   5      642.19      640.83     35.42 o 
   4   7   5       36.17       24.78     16.27 o 
   5   7   5       82.81       53.68     18.47 o 
   6   7   5        2.96        5.15     15.65 o 
   7   7   5       19.16        1.24     17.78 o 
 -10   8   5      173.56      136.54     25.19 o 
  -9   8   5        0.18       -7.14     16.48 o 
  -8   8   5       19.82       19.15     16.27 o 
  -7   8   5      151.34      135.17     21.97 o 
  -6   8   5      508.85      470.45     33.16 o 
  -5   8   5      435.23      419.72     32.88 o 
  -4   8   5     4298.89     4035.16    105.17 o 
  -3   8   5     1363.91     1510.20     59.59 o 
  -2   8   5      179.97      185.42     26.29 o 
  -1   8   5     2444.19     2485.49     80.18 o 
   0   8   5      244.64      267.66     29.38 o 
   1   8   5       19.85       24.85     13.94 o 
   2   8   5      174.54      199.63     23.55 o 
   3   8   5       10.08        4.19     14.35 o 
   4   8   5       19.63       45.45     18.74 o 
   5   8   5      548.13      537.66     36.73 o 
   6   8   5       21.98       12.29     16.89 o 
  -9   9   5       94.84       81.69     22.38 o 
  -8   9   5       38.52       43.94     18.47 o 
  -6   9   5      287.86      265.74     28.76 o 
  -5   9   5        0.16       15.10     16.68 o 
  -4   9   5       54.84       37.76     18.05 o 
  -3   9   5       80.96       98.65     22.65 o 
  -2   9   5      173.21      208.14     28.21 o 
  -1   9   5     1149.76     1276.79     59.18 o 
   0   9   5       22.29       50.66     21.35 o 
   1   9   5       42.16       45.65     20.66 o 
   2   9   5     1271.38     1302.13     52.10 o 
   3   9   5       16.42       18.60     16.27 o 
   4   9   5      261.19      267.59     29.38 o 
   5   9   5       26.35       42.15     20.32 o 
  -8  10   5        2.85       11.40     18.95 o 
  -7  10   5        3.09       -7.41     16.41 o 
  -6  10   5       64.42       77.64     21.90 o 
  -5  10   5       41.64       44.83     20.39 o 
  -4  10   5      243.35      225.30     28.97 o 
  -3  10   5      146.64      180.48     28.83 o 
  -2  10   5      175.40      172.45     29.04 o 
  -1  10   5      316.07      362.60     37.76 o 
   0  10   5      103.04       98.24     27.05 o 
   1  10   5      744.62      858.72     53.41 o 
  -6  11   5       35.15       52.58     22.52 o 
  -5  11   5        1.74      -14.76     18.26 o 
  -4  11   5      206.44      213.43     31.58 o 
  -3  11   5       21.80       54.78     23.27 o 
  -2  11   5      205.65      215.49     33.29 o 
  -1  11   5       24.52       49.98     23.96 o 
   0  11   5       19.06       11.67     22.79 o 
   1  11   5        5.37       52.86     24.92 o 
  -2 -15   6        8.86       32.95     21.62 o 
  -1 -15   6        0.26        3.36     18.47 o 
   0 -15   6      174.26      243.43     31.17 o 
   1 -15   6       59.16      100.09     23.89 o 
   2 -15   6      116.87      112.17     27.12 o 
  -5 -14   6      137.77      127.41     28.49 o 
  -4 -14   6       44.57       38.44     21.21 o 
  -3 -14   6        5.54       -3.84     17.51 o 
  -2 -14   6        5.90        5.70     17.44 o 
  -1 -14   6       64.14       56.43     21.35 o 
   0 -14   6       35.23       22.31     17.44 o 
   1 -14   6        0.78       14.97     17.85 o 
   2 -14   6       82.61      106.06     24.37 o 
   3 -14   6      291.15      355.74     36.38 o 
   4 -14   6        8.81       21.28     24.37 o 
   5 -14   6       48.17       57.87     28.28 o 
  -7 -13   6       26.04       19.50     18.54 o 
  -6 -13   6       89.63       63.91     23.34 o 
  -5 -13   6       64.78       59.38     21.97 o 
  -4 -13   6      181.54      189.54     29.24 o 
  -3 -13   6        0.25        4.67     17.16 o 
  -2 -13   6       51.58       63.57     21.28 o 
  -1 -13   6       79.81       79.63     21.69 o 
   0 -13   6        9.74        3.91     15.38 o 
   1 -13   6       13.63        6.38     16.61 o 
   2 -13   6      117.22      127.48     24.30 o 
   3 -13   6        7.18       11.67     19.70 o 
   4 -13   6      157.53      180.61     31.65 o 
   5 -13   6      142.37      122.95     30.00 o 
   6 -13   6       83.77       62.13     29.66 o 
  -8 -12   6       58.77       51.76     20.80 o 
  -7 -12   6        0.01       -1.72     15.38 o 
  -6 -12   6      163.55      186.86     27.60 o 
  -5 -12   6      105.75      118.69     23.55 o 
  -4 -12   6      217.40      209.79     29.31 o 
  -3 -12   6      183.64      210.34     28.21 o 
  -2 -12   6       97.42      120.34     23.00 o 
  -1 -12   6       78.46       90.55     20.25 o 
   0 -12   6        3.15        5.49     14.97 o 
   1 -12   6       20.15       19.91     15.72 o 
   2 -12   6       77.91       66.66     19.98 o 
   3 -12   6        4.95       -5.56     16.68 o 
   4 -12   6      198.18      145.88     27.32 o 
   5 -12   6        0.09       14.00     22.24 o 
   6 -12   6        0.96      -13.04     20.73 o 
   7 -12   6      146.60      166.61     34.12 o 
   8 -12   6      129.14      130.02     33.36 o 
  -9 -11   6       18.79       -2.75     15.86 o 
  -8 -11   6       15.37      -19.67     13.11 o 
  -7 -11   6      304.51      260.04     28.83 o 
  -6 -11   6       18.47       38.65     16.27 o 
  -5 -11   6       74.69      100.64     22.10 o 
  -4 -11   6       82.86       80.11     21.14 o 
  -3 -11   6      159.02      197.91     25.95 o 
  -2 -11   6      154.84      145.73     19.56 o 
  -1 -11   6      699.41      688.82     36.59 o 
   0 -11   6      162.54      153.15     20.87 o 
   1 -11   6      369.69      342.97     28.76 o 
   2 -11   6      440.73      394.18     31.65 o 
   3 -11   6      159.55      131.94     23.07 o 
   4 -11   6      684.41      675.78     43.39 o 
   5 -11   6      211.21      203.89     30.07 o 
   6 -11   6      541.39      568.62     44.42 o 
   7 -11   6      278.35      344.27     38.72 o 
   8 -11   6      157.13      133.66     33.09 o 
 -10 -10   6       36.14       30.14     17.92 o 
  -9 -10   6       40.98       17.02     16.82 o 
  -8 -10   6       71.58       37.34     17.16 o 
  -7 -10   6        2.18       -5.29     12.70 o 
  -6 -10   6       31.33       45.79     17.64 o 
  -5 -10   6      698.67      708.59     40.78 o 
  -4 -10   6     1077.82     1171.83     52.10 o 
  -3 -10   6      142.08      159.89     15.02 o 
  -2 -10   6      380.28      352.51     26.36 o 
  -1 -10   6      812.55      808.27     37.62 o 
   0 -10   6       27.19       30.82     15.10 o 
   1 -10   6      387.29      347.09     27.80 o 
   2 -10   6     1447.13     1226.13     49.56 o 
   3 -10   6      293.41      295.05     29.52 o 
   4 -10   6      748.87      708.32     42.08 o 
   5 -10   6     1777.59     1697.34     67.41 o 
   6 -10   6      106.77      116.77     25.88 o 
   7 -10   6        2.14      -12.36     18.54 o 
   8 -10   6       10.99       13.04     21.42 o 
   9 -10   6        9.24       42.22     26.36 o 
 -11  -9   6       70.77      118.35     24.51 o 
 -10  -9   6       71.09       75.24     20.87 o 
  -9  -9   6       24.05       42.42     17.37 o 
  -8  -9   6      278.79      284.75     28.28 o 
  -7  -9   6       44.56       73.39     18.26 o 
  -6  -9   6      149.59      131.26     20.39 o 
  -5  -9   6       37.86       18.54     14.55 o 
  -4  -9   6        0.91       -6.45      7.79 o 
  -3  -9   6       29.41       17.51      9.07 o 
  -2  -9   6     3653.15     3620.94     87.46 o 
  -1  -9   6     4315.09     4023.97     95.83 o 
   0  -9   6     1413.77     1393.36     48.81 o 
   1  -9   6     3867.19     3691.51     92.81 o 
   2  -9   6     4239.61     3755.56     96.31 o 
   3  -9   6      913.89      827.63     41.12 o 
   4  -9   6        3.93       -2.88     15.65 o 
   5  -9   6       13.77       15.31     16.96 o 
   6  -9   6      164.26      174.92     27.67 o 
   7  -9   6      968.82     1064.46     54.71 o 
   8  -9   6      227.56      211.99     31.85 o 
   9  -9   6      110.79      116.98     29.66 o 
  10  -9   6      178.45      149.65     32.68 o 
 -11  -8   6       14.30       15.79     18.33 o 
 -10  -8   6       19.50       -2.75     14.76 o 
  -9  -8   6      252.04      261.41     26.91 o 
  -8  -8   6       86.01       48.88     16.68 o 
  -7  -8   6      147.98      168.33     22.17 o 
  -6  -8   6       19.02       18.47     13.25 o 
  -5  -8   6      874.06      887.56     41.81 o 
  -4  -8   6      260.31      264.05     21.62 o 
  -3  -8   6      321.28      343.59     22.93 o 
  -2  -8   6      165.62      179.45     18.26 o 
  -1  -8   6      134.83      146.36     16.89 o 
   0  -8   6       60.37       98.51     16.00 o 
   1  -8   6     2007.22     1816.03     56.15 o 
   2  -8   6     1594.72     1407.91     49.91 o 
   3  -8   6        4.23       13.66     13.73 o 
   4  -8   6     4974.22     4837.39    119.65 o 
   5  -8   6      571.32      659.16     39.47 o 
   6  -8   6      132.68      156.24     25.33 o 
   7  -8   6      987.96     1007.01     51.69 o 
   8  -8   6      119.60      122.95     25.67 o 
   9  -8   6       18.51       34.74     22.86 o 
  10  -8   6       51.29       32.68     23.82 o 
 -12  -7   6       54.07       48.81     21.08 o 
 -11  -7   6        2.77       14.83     15.72 o 
 -10  -7   6       20.81       18.09     19.84 o 
  -9  -7   6        0.51       19.85      9.83 o 
  -8  -7   6        2.43       -4.46      8.58 o 
  -7  -7   6       24.29       23.11      9.20 o 
  -6  -7   6      133.02      159.03     21.66 o 
  -5  -7   6      102.17       83.93      9.83 o 
  -4  -7   6      134.16      176.27     25.98 o 
  -3  -7   6       17.99       13.59     10.02 o 
  -2  -7   6     1150.36     1065.84     37.07 o 
  -1  -7   6        0.52       -4.81      9.20 o 
   0  -7   6      213.58      223.45     19.50 o 
   1  -7   6     3337.69     3102.57     79.08 o 
   2  -7   6      908.74      849.73     36.52 o 
   3  -7   6     1363.51     1210.82     46.34 o 
   4  -7   6      680.08      682.85     35.90 o 
   5  -7   6     2482.91     2530.04     76.54 o 
   6  -7   6      312.10      335.69     30.75 o 
   7  -7   6      359.54      397.75     33.57 o 
   8  -7   6      624.70      637.95     41.60 o 
   9  -7   6      118.20      140.18     27.12 o 
  10  -7   6      208.61      228.74     32.20 o 
 -12  -6   6        0.15       -4.78     10.48 o 
 -11  -6   6        1.76        1.97     14.66 o 
 -10  -6   6       85.75       84.63     38.75 o 
  -9  -6   6        0.38       -0.76      8.28 o 
  -8  -6   6        1.66      -10.56      7.09 o 
  -7  -6   6      105.18      101.77     11.77 o 
  -6  -6   6       90.28       81.04     11.42 o 
  -5  -6   6       18.34        0.50      6.62 o 
  -4  -6   6       94.66       99.18      7.56 o 
  -3  -6   6       12.12       20.96      5.82 o 
  -2  -6   6      876.85      841.56     31.72 o 
  -1  -6   6      139.31      134.00     15.10 o 
   0  -6   6      728.50      692.46     29.31 o 
   1  -6   6      599.56      613.72     29.45 o 
   2  -6   6      494.81      468.66     27.80 o 
   3  -6   6       56.97       64.74     14.55 o 
   4  -6   6      242.47      217.00     22.24 o 
   5  -6   6        3.42       17.37     13.66 o 
   6  -6   6     1185.54     1252.77     51.14 o 
   7  -6   6       82.18       86.05     20.94 o 
   8  -6   6      108.88      114.06     30.21 o 
   9  -6   6      771.13      819.03     31.03 o 
  10  -6   6       93.18      109.25     15.94 o 
 -13  -5   6       17.35       20.46     17.51 o 
 -12  -5   6        0.14      -13.14     10.16 o 
 -11  -5   6       20.82       16.20     10.97 o 
 -10  -5   6        0.47       -4.78      9.03 o 
  -9  -5   6       67.17       44.29     10.41 o 
  -8  -5   6      150.90      173.03     13.98 o 
  -7  -5   6       56.59       60.96      8.19 o 
  -6  -5   6       74.86       80.55      7.58 o 
  -5  -5   6      723.28      671.03     16.20 o 
  -4  -5   6      196.52      200.92     11.10 o 
  -3  -5   6      385.87      419.12     14.04 o 
  -2  -5   6     1219.34     1285.60     24.94 o 
  -1  -5   6      357.60      387.33     11.53 o 
   0  -5   6      509.53      669.87     28.63 o 
   1  -5   6      169.09      182.33     17.02 o 
   2  -5   6      272.73      273.43     21.49 o 
   3  -5   6     1928.41     1841.63     56.64 o 
   4  -5   6      366.32      372.32     17.15 o 
   5  -5   6      186.12      185.46     14.14 o 
   6  -5   6     1975.57     1903.32     49.53 o 
   7  -5   6      578.50      605.31     24.35 o 
   8  -5   6      132.47      129.24     14.89 o 
   9  -5   6        5.19        8.86     10.85 o 
  10  -5   6       64.69       70.91     14.77 o 
  11  -5   6       21.45       58.21     19.08 o 
 -13  -4   6        0.50       11.60     18.60 o 
 -12  -4   6        6.72       -0.02     13.01 o 
 -11  -4   6       42.10       35.47     11.31 o 
 -10  -4   6       25.91       38.42     10.79 o 
  -9  -4   6        0.59        3.70     14.11 o 
  -8  -4   6        2.56        1.07      8.44 o 
  -7  -4   6      540.21      568.89     15.80 o 
  -6  -4   6      478.96      496.92     14.43 o 
  -5  -4   6      188.33      187.80      9.64 o 
  -4  -4   6      792.57      772.71     19.82 o 
  -3  -4   6     1159.12     1352.81     26.68 o 
  -2  -4   6       80.62       65.07      6.58 o 
  -1  -4   6        0.17       -4.60      3.78 o 
   0  -4   6     3093.48     2864.70     69.13 o 
   1  -4   6      133.24      117.32     14.00 o 
   2  -4   6      300.46      347.43     22.04 o 
   3  -4   6     6810.60     6732.55     97.51 o 
   4  -4   6       75.35       73.90     11.09 o 
   5  -4   6      130.59      146.78     21.18 o 
   6  -4   6       18.15        6.53      8.72 o 
   7  -4   6       39.76       44.74     11.18 o 
   8  -4   6       24.97       17.63     10.31 o 
   9  -4   6      422.41      434.33     23.34 o 
  10  -4   6       78.15       92.19     20.73 o 
  11  -4   6      108.30       95.49     21.69 o 
 -13  -3   6        3.07       27.60     20.87 o 
 -12  -3   6        0.41        8.51     16.34 o 
 -11  -3   6       47.86       40.02     11.16 o 
 -10  -3   6      119.59      152.99     14.39 o 
  -9  -3   6        5.83        3.73     10.33 o 
  -8  -3   6      311.33      346.65     16.90 o 
  -7  -3   6        0.40       -0.20      6.49 o 
  -6  -3   6      229.87      236.25     13.34 o 
  -5  -3   6        3.15       -0.38      4.49 o 
  -4  -3   6     1486.90     1588.92     30.90 o 
  -3  -3   6     8392.75     8556.63    115.37 o 
  -2  -3   6      860.56      888.14     19.82 o 
  -1  -3   6     1598.31     1679.03     28.88 o 
   0  -3   6    14418.28    14328.67    270.96 o 
   1  -3   6      248.67      233.54     18.19 o 
   2  -3   6      311.12      324.21     17.27 o 
   3  -3   6       42.88       53.18     11.33 o 
   4  -3   6       11.39       16.11      9.95 o 
   5  -3   6      114.79       82.04     10.69 o 
   6  -3   6      880.62      923.91     28.03 o 
   7  -3   6       68.32       79.01     11.99 o 
   8  -3   6      362.19      354.48     33.74 o 
   9  -3   6        1.04        0.67      9.77 o 
  10  -3   6      117.02      140.52     23.55 o 
  11  -3   6        2.58        8.51     16.89 o 
 -13  -2   6       38.41       57.94     22.17 o 
 -12  -2   6        0.91        0.27     16.41 o 
 -11  -2   6      102.63      134.69     22.86 o 
 -10  -2   6       10.86        6.21      8.45 o 
  -9  -2   6       87.39       91.72     17.64 o 
  -8  -2   6        4.29       -3.62      6.63 o 
  -7  -2   6       43.32       44.04      7.90 o 
  -6  -2   6      795.61      790.83     18.40 o 
  -5  -2   6       40.39       44.34      5.94 o 
  -4  -2   6      273.00      279.15     13.02 o 
  -3  -2   6      110.36      100.43      8.67 o 
  -2  -2   6      190.76      190.02     10.08 o 
  -1  -2   6      932.25      901.36     19.48 o 
   0  -2   6     3617.26     3636.01     53.31 o 
   1  -2   6       99.19       89.88     10.83 o 
   2  -2   6      812.35      747.11     20.37 o 
   3  -2   6     2710.62     2671.89     55.74 o 
   4  -2   6       83.18       70.93      9.68 o 
   5  -2   6     1167.75     1165.40     30.05 o 
   6  -2   6        2.96        9.04      8.77 o 
   7  -2   6      154.67      160.75     24.92 o 
   8  -2   6       26.63        8.47     16.89 o 
   9  -2   6      120.72      148.56     22.65 o 
  10  -2   6       17.96       40.50     18.47 o 
  11  -2   6      106.12      133.73     25.47 o 
 -13  -1   6        0.42        4.46     18.26 o 
 -12  -1   6        2.38       20.59     18.19 o 
 -11  -1   6        0.11       -9.68     14.76 o 
 -10  -1   6        7.85        1.92     13.52 o 
  -9  -1   6       53.35       65.47      9.75 o 
  -8  -1   6       11.96        7.72      6.96 o 
  -7  -1   6       21.09       24.98      6.77 o 
  -6  -1   6       16.86       15.11      5.15 o 
  -5  -1   6      366.26      359.62     11.49 o 
  -4  -1   6      109.61      104.44      9.09 o 
  -3  -1   6      229.65      216.42     11.72 o 
  -2  -1   6       45.28       40.63      6.76 o 
  -1  -1   6       36.89       14.34      7.76 o 
   0  -1   6      318.66      338.18     12.60 o 
   1  -1   6      181.08      194.88     10.86 o 
   2  -1   6      923.07      795.40     27.01 o 
   3  -1   6     1835.95     1820.97     35.87 o 
   4  -1   6      352.75      352.83     16.14 o 
   5  -1   6       83.18       70.67     20.49 o 
   6  -1   6      654.44      668.61     23.60 o 
   7  -1   6      119.56      116.28     12.81 o 
   8  -1   6      172.45      171.14     23.00 o 
   9  -1   6       36.68       46.54     16.61 o 
  10  -1   6        0.39       17.64     16.54 o 
 -13   0   6        3.59       41.40     20.94 o 
 -12   0   6        0.09       -6.80     16.96 o 
 -11   0   6       97.69      121.99     22.86 o 
 -10   0   6       14.52        8.17     14.76 o 
  -9   0   6       55.05       56.22     16.41 o 
  -8   0   6      337.76      392.05     26.64 o 
  -7   0   6       16.05       15.49      5.84 o 
  -6   0   6      265.06      232.66     22.86 o 
  -5   0   6      104.97      105.32      6.67 o 
  -4   0   6      398.74      393.51     17.57 o 
  -3   0   6       14.48       11.10      5.91 o 
  -2   0   6        0.56       -2.13      5.32 o 
  -1   0   6     1052.95      933.74     17.00 o 
   0   0   6        0.05       -0.70      3.80 o 
   1   0   6       50.25       48.15     10.50 o 
   2   0   6      150.66      140.29     10.24 o 
   3   0   6       21.32       36.31      8.03 o 
   4   0   6      181.42      174.41     15.58 o 
   5   0   6      152.39      159.25     12.80 o 
   6   0   6       24.99       24.04      9.44 o 
   7   0   6        1.85        2.47     13.52 o 
   8   0   6        2.40      -12.63     12.29 o 
   9   0   6        2.77       -1.37     13.32 o 
  10   0   6       18.58       23.00     16.75 o 
 -13   1   6        7.38       22.93     20.11 o 
 -12   1   6        8.06       -7.35     18.12 o 
 -11   1   6        5.85        7.89     16.54 o 
 -10   1   6       13.83        7.35     15.45 o 
  -9   1   6       76.16       65.70     17.37 o 
  -8   1   6        0.06      -11.19     10.92 o 
  -7   1   6      426.35      405.51     25.95 o 
  -6   1   6       44.86       38.17     12.63 o 
  -5   1   6       11.27       13.94     10.30 o 
  -4   1   6      423.73      414.75     16.44 o 
  -3   1   6        5.92        0.03      8.96 o 
  -2   1   6       21.51       18.21      4.22 o 
  -1   1   6       16.39        7.18      5.67 o 
   0   1   6       41.53       35.33      5.51 o 
   1   1   6      148.56      155.03     14.48 o 
   2   1   6        0.25       -5.46      5.99 o 
   3   1   6      103.67      151.64     13.73 o 
   4   1   6        9.66       15.54      7.98 o 
   5   1   6       63.76       44.24     10.23 o 
   6   1   6      201.30      228.67     24.16 o 
   7   1   6      100.46      101.46     19.63 o 
  10   1   6        4.94       -8.58     14.83 o 
 -13   2   6        0.51       -4.39     18.33 o 
 -12   2   6       86.20      106.47     23.68 o 
 -11   2   6        1.14       -0.76     16.06 o 
 -10   2   6       21.63       13.73     16.00 o 
  -9   2   6      148.50      117.46     19.91 o 
  -8   2   6       11.25       13.73     13.46 o 
  -7   2   6        3.71        6.80     11.46 o 
  -6   2   6      150.90      135.79     17.16 o 
  -5   2   6       31.93        4.32      9.82 o 
  -4   2   6       42.54       55.67     12.36 o 
  -3   2   6       46.60       53.94      8.51 o 
  -2   2   6       31.58       38.73      5.06 o 
  -1   2   6        0.47        6.39      4.20 o 
   0   2   6       26.23       17.74      5.19 o 
   1   2   6      302.49      262.11     23.99 o 
   2   2   6        2.98        5.50      6.72 o 
   3   2   6       15.18       13.28      7.74 o 
   4   2   6      278.01      274.55     17.13 o 
   5   2   6       35.31       14.69     13.94 o 
   6   2   6      252.09      274.73     26.77 o 
   7   2   6       42.44       66.86     19.15 o 
   8   2   6       16.65        8.03     15.17 o 
   9   2   6       23.68       61.30     21.21 o 
  10   2   6        4.40        8.99     17.78 o 
 -13   3   6        0.06       13.39     20.66 o 
 -12   3   6        8.84       12.77     19.36 o 
 -11   3   6        4.51       -3.98     16.89 o 
 -10   3   6        0.83        1.51     15.17 o 
  -9   3   6       25.07       19.22     15.03 o 
  -8   3   6        0.52       -3.71     12.97 o 
  -7   3   6        6.98        2.75     12.29 o 
  -6   3   6       10.99      -11.12      9.82 o 
  -5   3   6      466.64      430.63     26.16 o 
  -4   3   6       16.88       15.65     11.12 o 
  -3   3   6       23.75       30.48     11.94 o 
  -2   3   6     1049.59      953.90     18.23 o 
  -1   3   6       54.30       42.08      6.16 o 
   0   3   6       11.89        7.04      5.38 o 
   1   3   6      243.03      218.84     12.68 o 
   2   3   6       26.86       26.51      8.06 o 
   3   3   6      510.53      544.12     19.59 o 
   4   3   6      114.39      117.80     18.74 o 
   5   3   6      181.00      229.97     24.23 o 
   6   3   6      115.68      127.75     21.42 o 
   7   3   6       54.02       51.90     18.88 o 
   8   3   6       38.04       63.16     20.73 o 
   9   3   6       25.35       15.31     18.54 o 
 -12   4   6        6.26        9.20     18.67 o 
 -11   4   6       43.68       49.08     20.39 o 
 -10   4   6       20.48        6.25     15.65 o 
  -9   4   6      214.45      193.31     24.30 o 
  -8   4   6        1.24       11.81     14.14 o 
  -7   4   6      125.86      115.12     18.54 o 
  -6   4   6      665.99      554.41     31.78 o 
  -5   4   6       35.28       41.94     13.94 o 
  -4   4   6      148.21      120.55     17.51 o 
  -3   4   6      120.07      116.50     16.13 o 
  -2   4   6       12.57       10.56      5.82 o 
  -1   4   6       34.43       30.07      7.40 o 
   0   4   6      218.93      207.64     10.79 o 
   1   4   6       77.07       88.20     12.49 o 
   2   4   6      254.28      293.00     15.60 o 
   3   4   6       28.65       28.72      8.92 o 
   4   4   6      152.90      174.71     22.31 o 
   5   4   6       28.90       43.59     17.16 o 
   6   4   6      127.54      120.41     22.10 o 
   7   4   6        6.33        9.34     16.48 o 
   8   4   6       16.08        5.35     16.06 o 
   9   4   6       84.12       75.65     22.24 o 
 -12   5   6       52.78       57.25     22.52 o 
 -11   5   6        0.16        1.65     17.09 o 
 -10   5   6       15.50       36.73     19.02 o 
  -9   5   6       28.12       29.38     17.71 o 
  -8   5   6      145.49      104.55     20.25 o 
  -7   5   6       22.08       13.25     14.14 o 
  -6   5   6      267.12      242.54     23.68 o 
  -5   5   6      338.60      301.16     25.81 o 
  -4   5   6        7.45       -7.89     10.71 o 
  -3   5   6      832.76      834.70     38.10 o 
  -2   5   6      733.79      686.49     35.63 o 
  -1   5   6        9.21        5.77      7.27 o 
   0   5   6        6.99       -0.32      7.24 o 
   1   5   6      371.37      367.20     24.71 o 
   2   5   6       17.73       37.69     13.66 o 
   3   5   6      358.64      373.79     28.21 o 
   4   5   6        2.26      -11.67     13.18 o 
   5   5   6       15.30       37.14     16.75 o 
   6   5   6      271.61      280.50     29.31 o 
   7   5   6        1.02      -19.77     15.03 o 
   8   5   6       62.35      104.28     24.30 o 
 -11   6   6       51.51       21.76     19.77 o 
 -10   6   6       44.93       42.29     18.47 o 
  -9   6   6      294.83      230.45     27.46 o 
  -8   6   6       30.11       26.22     16.96 o 
  -7   6   6       60.32       47.16     17.44 o 
  -6   6   6      178.29      138.94     21.08 o 
  -5   6   6        5.07       17.44     14.55 o 
  -4   6   6      146.47      125.76     20.73 o 
  -3   6   6      438.80      399.33     29.52 o 
  -2   6   6      124.12      123.50     20.39 o 
  -1   6   6      109.75      124.39     20.87 o 
   0   6   6     1455.19     1499.41     35.91 o 
   1   6   6      146.61      165.65     19.63 o 
   2   6   6       46.02       33.36     14.97 o 
   3   6   6      725.19      767.97     38.99 o 
   4   6   6        0.12      -16.34     13.66 o 
   5   6   6      161.23      150.48     24.03 o 
   6   6   6      106.46      116.02     22.59 o 
   7   6   6       36.55       21.08     19.84 o 
 -11   7   6        1.42       -2.40     18.40 o 
 -10   7   6        1.02       -3.71     16.96 o 
  -9   7   6        8.36       -1.44     16.06 o 
  -8   7   6       41.74       19.15     16.75 o 
  -7   7   6       30.29       42.91     17.64 o 
  -6   7   6      520.10      501.20     34.32 o 
  -5   7   6       27.02        7.55     16.27 o 
  -4   7   6        0.29      -14.00     14.00 o 
  -3   7   6     1271.53     1308.44     53.48 o 
  -2   7   6        3.34        1.37     14.62 o 
  -1   7   6      148.80      177.46     24.58 o 
   0   7   6      539.26      459.46     34.32 o 
   1   7   6       57.98       58.97     16.27 o 
   2   7   6      116.29      110.46     19.70 o 
   3   7   6       27.38       13.46     15.38 o 
   4   7   6       41.29       31.99     17.71 o 
   5   7   6       10.54       44.42     19.77 o 
   6   7   6       18.29       30.69     19.63 o 
 -10   8   6       10.12        1.10     17.99 o 
  -9   8   6      100.68       59.45     20.94 o 
  -8   8   6        5.63        1.10     15.38 o 
  -7   8   6        5.14       16.41     16.61 o 
  -6   8   6      404.78      391.02     32.81 o 
  -5   8   6        8.77       20.87     16.96 o 
  -4   8   6       60.73       42.84     18.12 o 
  -3   8   6      130.12      149.72     24.64 o 
  -2   8   6       76.25       93.98     21.69 o 
  -1   8   6       13.01        7.83     15.86 o 
   0   8   6       20.61       54.78     19.91 o 
   1   8   6       73.72       91.03     23.00 o 
   2   8   6      254.59      250.29     26.91 o 
   3   8   6       70.75       48.95     19.29 o 
   4   8   6        0.00      -15.10     14.48 o 
   5   8   6      318.67      282.01     31.37 o 
  -9   9   6       83.91       53.55     21.14 o 
  -8   9   6        1.75       23.20     18.74 o 
  -7   9   6       20.40       -2.61     16.82 o 
  -6   9   6        7.54       13.52     17.51 o 
  -5   9   6       99.68       90.62     22.59 o 
  -4   9   6      108.75      137.23     25.26 o 
  -3   9   6       85.29      128.44     25.88 o 
  -2   9   6       61.76       37.89     20.59 o 
  -1   9   6      464.13      521.73     42.08 o 
   0   9   6       58.63       72.36     22.72 o 
   1   9   6       28.75       22.72     19.84 o 
   4   9   6       69.28       45.17     21.49 o 
  -7  10   6        4.59      -11.88     17.16 o 
  -6  10   6       44.98       53.41     22.72 o 
  -5  10   6       95.79      100.43     24.64 o 
  -4  10   6      211.08      226.47     31.58 o 
  -3  10   6       15.73       24.71     21.21 o 
  -2  10   6        2.80        5.08     20.87 o 
  -1  10   6      202.29      252.21     35.56 o 
   0  10   6        6.27        8.51     21.97 o 
   1  10   6        5.30       25.74     22.93 o 
   2  10   6       28.20       33.29     25.95 o 
  -4  11   6      233.85      242.74     34.12 o 
  -3  11   6       21.89       14.42     23.27 o 
  -2  11   6       12.58        3.09     23.34 o 
  -2 -15   7      565.01      617.97     48.81 o 
  -1 -15   7       59.72       49.36     22.24 o 
   0 -15   7      287.73      349.35     36.11 o 
   2 -15   7      110.53       86.29     24.37 o 
  -5 -14   7      168.97      150.13     30.14 o 
  -4 -14   7        6.17       -9.40     17.51 o 
  -3 -14   7      297.93      323.95     36.73 o 
  -2 -14   7      142.00      201.83     29.86 o 
  -1 -14   7       87.37       67.07     21.90 o 
   0 -14   7        1.65        9.68     19.22 o 
   1 -14   7       84.41       71.05     21.76 o 
   2 -14   7        1.74       16.68     18.67 o 
   3 -14   7      379.43      414.09     38.44 o 
   4 -14   7      166.91      193.59     31.99 o 
   5 -14   7       33.32       27.87     24.51 o 
  -7 -13   7       67.74       52.58     22.17 o 
  -6 -13   7        8.70       -5.97     18.12 o 
  -5 -13   7      237.49      201.00     30.48 o 
  -4 -13   7      186.47      209.52     30.82 o 
  -3 -13   7       94.95      130.98     25.95 o 
  -2 -13   7        7.56       13.94     16.48 o 
  -1 -13   7       52.50       59.66     19.29 o 
   0 -13   7     1171.20     1129.20     51.28 o 
   1 -13   7       14.74       12.63     16.82 o 
   2 -13   7        6.09        9.61     16.61 o 
   3 -13   7      333.56      322.92     33.84 o 
   4 -13   7       16.24      -26.43     19.02 o 
   5 -13   7       25.53       27.39     23.34 o 
   6 -13   7      127.35      130.43     31.37 o 
  -8 -12   7        5.84      -21.11     14.07 o 
  -7 -12   7        6.50        5.70     16.20 o 
  -6 -12   7        4.02      -21.11     14.07 o 
  -5 -12   7        2.62      -21.52     14.35 o 
  -4 -12   7       35.12       30.89     19.70 o 
  -3 -12   7      254.19      254.96     30.48 o 
  -2 -12   7       36.04       41.94     18.26 o 
  -1 -12   7        3.25       -4.39     13.94 o 
   0 -12   7       63.94       26.64     17.02 o 
   1 -12   7       17.06       17.78     16.48 o 
   2 -12   7       79.41       95.01     21.42 o 
   3 -12   7      391.87      382.17     33.84 o 
   4 -12   7       52.06       40.98     21.28 o 
   5 -12   7        0.65       -9.61     18.12 o 
   6 -12   7      161.60      216.11     33.64 o 
   7 -12   7       31.17       55.47     26.16 o 
  -9 -11   7        1.20       -2.06     15.86 o 
  -8 -11   7       46.92       35.97     18.05 o 
  -7 -11   7      261.01      199.56     27.87 o 
  -6 -11   7      296.15      297.87     30.75 o 
  -5 -11   7       23.11       39.95     18.40 o 
  -4 -11   7        2.41       -8.31     14.48 o 
  -3 -11   7      705.14      757.12     43.73 o 
  -2 -11   7      104.15       97.21     19.50 o 
  -1 -11   7      553.78      491.87     31.51 o 
   0 -11   7      146.66      140.25     21.42 o 
   1 -11   7      225.65      234.78     25.47 o 
   2 -11   7       27.82       23.27     16.75 o 
   3 -11   7       68.97       43.25     18.67 o 
   4 -11   7        0.29        2.33     16.75 o 
   5 -11   7      180.01      184.87     28.28 o 
   6 -11   7       57.06       73.93     24.23 o 
   7 -11   7       57.97       16.54     20.94 o 
   8 -11   7       16.70       13.59     23.68 o 
 -10 -10   7       38.22       28.49     18.74 o 
  -9 -10   7       62.21       51.69     18.60 o 
  -8 -10   7       56.64       49.77     18.12 o 
  -7 -10   7      157.86      139.36     23.34 o 
  -6 -10   7      204.37      224.14     26.98 o 
  -5 -10   7       80.86       96.59     20.80 o 
  -4 -10   7     1683.58     1857.35     66.66 o 
  -3 -10   7       28.51       18.54     14.07 o 
  -2 -10   7       18.37        9.27     14.48 o 
  -1 -10   7      139.48      170.25     20.53 o 
   0 -10   7       31.90       28.08     15.17 o 
   1 -10   7       16.69        1.72     14.28 o 
   2 -10   7     1008.08      898.33     42.56 o 
   3 -10   7      119.20      113.48     21.42 o 
   4 -10   7        3.62      -13.25     16.48 o 
   5 -10   7       39.00       58.15     21.56 o 
   6 -10   7      228.92      189.95     28.15 o 
   7 -10   7        2.61      -13.25     17.85 o 
   8 -10   7      243.77      230.59     33.84 o 
   9 -10   7      130.17      101.12     29.52 o 
 -11  -9   7       77.03       87.32     22.38 o 
 -10  -9   7       11.42        8.99     15.24 o 
  -9  -9   7       20.22       40.02     17.23 o 
  -8  -9   7       56.47       88.35     19.70 o 
  -7  -9   7      239.41      222.49     26.09 o 
  -6  -9   7        5.29       -3.78     12.36 o 
  -5  -9   7      121.67      139.15     20.87 o 
  -4  -9   7      330.45      325.43     19.08 o 
  -3  -9   7       24.06       27.94     13.66 o 
  -2  -9   7      443.15      425.76     28.42 o 
  -1  -9   7     4828.57     4510.69    106.34 o 
   0  -9   7       81.87      128.17     18.60 o 
   1  -9   7      148.93      164.34     22.10 o 
   2  -9   7     1140.63     1068.17     45.86 o 
   3  -9   7       60.58       38.31     17.16 o 
   4  -9   7       21.95       23.75     17.16 o 
   5  -9   7      314.15      249.40     28.21 o 
   6  -9   7        6.88       30.48     18.95 o 
   7  -9   7       21.82       20.80     19.84 o 
   8  -9   7      114.23      129.06     27.73 o 
   9  -9   7       17.48        9.61     22.59 o 
 -11  -8   7        0.02       -3.64     16.41 o 
 -10  -8   7       78.71       87.25     20.25 o 
  -9  -8   7       13.80       22.93     15.31 o 
  -8  -8   7      111.90      139.49     21.01 o 
  -7  -8   7       60.99       59.79     15.65 o 
  -6  -8   7       28.50       47.64     15.38 o 
  -5  -8   7      239.36      244.82     15.42 o 
  -4  -8   7     1703.64     1574.21     45.69 o 
  -3  -8   7      152.03      132.83     17.09 o 
  -2  -8   7       83.96       80.11     15.10 o 
  -1  -8   7      231.14      198.33     20.18 o 
   0  -8   7       30.92       -0.89     11.40 o 
   1  -8   7        1.79       -7.83     11.60 o 
   2  -8   7     1428.21     1394.94     52.04 o 
   3  -8   7       33.71       16.96     15.72 o 
   4  -8   7        0.02      -13.11     12.97 o 
   5  -8   7      733.84      682.16     40.37 o 
   6  -8   7       16.01        1.37     17.02 o 
   7  -8   7       88.16       58.90     22.04 o 
   8  -8   7        0.02       11.81     20.25 o 
   9  -8   7        1.68      -27.80     18.54 o 
 -12  -7   7        7.45        6.72     11.99 o 
 -11  -7   7        4.09        7.31     11.53 o 
 -10  -7   7       34.15       27.45     11.38 o 
  -9  -7   7       19.99       17.44      9.76 o 
  -8  -7   7       43.92       30.61     10.12 o 
  -7  -7   7      731.59      699.74     24.77 o 
  -6  -7   7       72.16       73.87      8.21 o 
  -5  -7   7       94.32       97.31     19.70 o 
  -4  -7   7      571.28      542.58     17.97 o 
  -3  -7   7        7.62        9.82     10.50 o 
  -2  -7   7      125.04      155.35     17.37 o 
  -1  -7   7       72.23       72.22     14.62 o 
   0  -7   7        6.34        5.84     10.71 o 
   1  -7   7      137.98      108.40     16.61 o 
   2  -7   7       20.34        8.10     13.25 o 
   3  -7   7       62.96       36.11     15.24 o 
   4  -7   7        0.07       -8.58     13.46 o 
   5  -7   7      365.37      304.94     29.24 o 
   6  -7   7      207.23      235.12     27.39 o 
   7  -7   7       40.25       19.84     18.60 o 
   8  -7   7       85.77      109.77     25.40 o 
   9  -7   7       58.60       92.47     25.54 o 
  10  -7   7        2.55       30.89     22.31 o 
 -12  -6   7       15.55        2.24     11.60 o 
 -11  -6   7        9.04       14.34     10.79 o 
 -10  -6   7       85.79       92.85     20.97 o 
  -9  -6   7       26.98       29.08     26.67 o 
  -8  -6   7       20.36       15.32      8.69 o 
  -7  -6   7      140.03      152.36     11.20 o 
  -6  -6   7        1.91        2.40      5.37 o 
  -5  -6   7      189.16      187.60     10.23 o 
  -4  -6   7        3.70        8.23      6.23 o 
  -3  -6   7       43.98       51.71     12.25 o 
  -2  -6   7      121.38      176.25      9.92 o 
  -1  -6   7        7.46       10.98     11.12 o 
   0  -6   7      113.78      128.03     16.27 o 
   1  -6   7       33.94       49.50     13.04 o 
   2  -6   7      270.00      266.22     22.45 o 
   3  -6   7      440.55      384.16     27.80 o 
   4  -6   7       22.95       58.21     16.48 o 
   5  -6   7        9.46       -9.95     14.07 o 
   6  -6   7       65.56       61.65     19.08 o 
   7  -6   7        4.21        6.72      9.31 o 
   8  -6   7      145.50      122.53     15.64 o 
   9  -6   7       12.14        9.06     11.63 o 
  10  -6   7        0.92        7.62     12.00 o 
 -12  -5   7        1.89       -4.87     15.31 o 
 -11  -5   7       28.22       29.32     11.78 o 
 -10  -5   7       51.70       35.25     11.24 o 
  -9  -5   7      250.37      214.17     19.32 o 
  -8  -5   7       16.52       16.02     13.87 o 
  -7  -5   7        4.24        2.95      6.02 o 
  -6  -5   7      741.79      764.57     25.45 o 
  -5  -5   7      147.62      127.53     14.39 o 
  -4  -5   7        2.69        5.32      5.57 o 
  -3  -5   7        0.83       -4.91      5.03 o 
  -2  -5   7     1611.72     1475.57     28.09 o 
  -1  -5   7      288.36      268.75     13.32 o 
   0  -5   7      900.81      813.35     33.23 o 
   1  -5   7     1999.28     2033.30     58.49 o 
   2  -5   7      103.43      116.63     16.13 o 
   3  -5   7      170.43      164.89     19.15 o 
   4  -5   7      316.65      320.20     19.26 o 
   5  -5   7       37.35       30.96      9.66 o 
   6  -5   7        6.49        5.18      8.83 o 
   7  -5   7        5.82       -0.48     15.17 o 
   8  -5   7        8.73       15.45     10.70 o 
   9  -5   7       25.56       22.77     11.89 o 
  10  -5   7        6.14        4.90     12.19 o 
 -13  -4   7        0.03       12.15     18.05 o 
 -12  -4   7      123.99      123.22     23.48 o 
 -11  -4   7        9.73        1.35      9.68 o 
 -10  -4   7       47.47       49.67     11.05 o 
  -9  -4   7      106.31      134.36     13.13 o 
  -8  -4   7      236.19      233.92     15.25 o 
  -7  -4   7      124.55      138.28      9.68 o 
  -6  -4   7      690.50      689.94     17.48 o 
  -5  -4   7     1212.90     1165.43     22.10 o 
  -4  -4   7       96.23      104.73     13.76 o 
  -3  -4   7     3978.64     3914.90     59.99 o 
  -2  -4   7     1662.86     1535.37     28.93 o 
  -1  -4   7      349.47      348.94     11.84 o 
   0  -4   7      619.32      550.49     26.64 o 
   1  -4   7        0.00        6.73      9.54 o 
   2  -4   7        0.81      -13.80      9.20 o 
   3  -4   7       70.93       68.72      9.58 o 
   4  -4   7      399.29      410.70     41.94 o 
   5  -4   7       34.75       39.05      9.69 o 
   6  -4   7        7.38       28.99     20.66 o 
   7  -4   7      140.37      138.05     14.90 o 
   8  -4   7       65.86       62.98     12.86 o 
   9  -4   7        0.04       -6.57     10.31 o 
  10  -4   7       39.29       58.15     19.77 o 
 -13  -3   7       10.06       17.64     17.23 o 
 -12  -3   7        4.77       22.72     17.71 o 
 -11  -3   7       46.02       64.39     18.74 o 
 -10  -3   7       11.74        3.93      8.71 o 
  -9  -3   7      208.74      246.84     25.88 o 
  -8  -3   7      177.50      187.01     22.69 o 
  -7  -3   7      112.47      142.42     10.98 o 
  -6  -3   7      325.86      313.01     12.45 o 
  -5  -3   7      376.41      378.26     12.39 o 
  -4  -3   7      173.63      200.45     11.86 o 
  -3  -3   7      921.91      959.89     22.76 o 
  -2  -3   7        3.55        6.50      5.59 o 
  -1  -3   7       57.06       73.54      7.01 o 
   0  -3   7     4071.11     3899.66     57.00 o 
   1  -3   7      122.94      108.67     14.69 o 
   2  -3   7        9.03        1.51      6.42 o 
   3  -3   7     1090.82     1056.18     27.30 o 
   4  -3   7       20.75       12.87      8.00 o 
   5  -3   7      146.28      150.56     13.39 o 
   6  -3   7       27.85       34.50     10.24 o 
   7  -3   7       25.77       10.57      9.67 o 
   8  -3   7       33.41       28.28     13.49 o 
   9  -3   7        0.27        2.68     14.69 o 
  10  -3   7       13.94       18.40     17.16 o 
 -13  -2   7        7.91       20.25     19.77 o 
 -12  -2   7       36.10       26.91     17.64 o 
 -11  -2   7       31.10       57.12     18.12 o 
 -10  -2   7        3.60        0.27     13.46 o 
  -9  -2   7        6.91       -3.84     12.77 o 
  -8  -2   7       65.29       82.72      9.97 o 
  -7  -2   7       84.84       93.79      8.31 o 
  -6  -2   7      528.60      506.79     23.15 o 
  -5  -2   7        8.64        0.43      4.67 o 
  -4  -2   7      253.30      245.30     13.33 o 
  -3  -2   7     1543.49     1402.94     29.12 o 
  -2  -2   7       12.19       19.10      6.05 o 
  -1  -2   7      172.72      169.63     18.12 o 
   0  -2   7      388.26      320.05     12.25 o 
   1  -2   7      237.90      231.32     11.39 o 
   2  -2   7      806.98      802.38     16.52 o 
   3  -2   7       95.28       99.03     10.60 o 
   4  -2   7       41.21       55.65      9.92 o 
   5  -2   7      129.63      124.01     12.93 o 
   6  -2   7      172.80      156.45     14.54 o 
   7  -2   7        0.00       -2.60      8.67 o 
   8  -2   7        2.74        0.34     13.11 o 
   9  -2   7       43.15       42.29     17.30 o 
  10  -2   7        0.00       -4.53     16.20 o 
 -13  -1   7        9.87       45.45     22.24 o 
 -12  -1   7        0.15       15.45     17.37 o 
 -11  -1   7        1.82      -17.71     11.81 o 
 -10  -1   7       69.96       61.10     17.78 o 
  -9  -1   7      196.82      226.88     23.34 o 
  -8  -1   7       44.49       18.88     13.25 o 
  -7  -1   7       30.62       22.58     13.66 o 
  -6  -1   7      749.68      710.76     17.61 o 
  -5  -1   7        2.53        0.27      4.37 o 
  -4  -1   7      188.34      174.99     11.78 o 
  -3  -1   7      868.05      752.93     31.65 o 
  -2  -1   7       61.54       52.83      9.44 o 
  -1  -1   7      259.50      244.35     12.04 o 
   0  -1   7       61.62       51.63      5.71 o 
   1  -1   7        0.27       -0.32      6.11 o 
   2  -1   7       36.98       43.65      8.13 o 
   3  -1   7       19.81       19.63      7.80 o 
   4  -1   7        0.25       -2.35      7.62 o 
   5  -1   7      164.09      158.66     13.81 o 
   6  -1   7        2.48        4.35      8.89 o 
   7  -1   7       16.82       13.26     10.08 o 
   8  -1   7       20.19       14.42     13.39 o 
   9  -1   7        1.48       -7.07     14.21 o 
  10  -1   7        2.54       -6.32     15.79 o 
 -13   0   7       18.01       32.20     21.08 o 
 -12   0   7       39.69       81.21     22.79 o 
 -11   0   7       23.90       33.16     18.33 o 
 -10   0   7        7.44       -0.82     14.48 o 
  -9   0   7      259.34      242.33     24.71 o 
  -8   0   7        4.05       13.46     12.91 o 
  -7   0   7        0.48        1.37     10.92 o 
  -6   0   7      353.60      314.36     10.95 o 
  -5   0   7       10.61        9.96      4.36 o 
  -4   0   7       14.65       22.93     10.74 o 
  -3   0   7       17.63       21.54      7.55 o 
  -2   0   7       23.71       25.88      7.07 o 
  -1   0   7       69.60       60.20      6.04 o 
   0   0   7       24.21       32.92      6.46 o 
   1   0   7       15.88       16.15      5.33 o 
   2   0   7      151.49      124.68     10.87 o 
   3   0   7       24.92       21.77      8.29 o 
   4   0   7      159.57      175.01     13.60 o 
   5   0   7        3.70        1.47     12.32 o 
   6   0   7        5.28       -3.64      8.43 o 
   7   0   7       37.01       46.13     17.44 o 
   8   0   7       27.69       33.71     17.09 o 
   9   0   7        2.67        3.23     15.17 o 
  10   0   7        1.02        9.61     16.82 o 
 -13   1   7        0.65       12.49     19.43 o 
 -12   1   7       69.18      119.11     24.78 o 
 -11   1   7        2.40       12.84     17.02 o 
 -10   1   7        0.03        5.56     14.90 o 
  -9   1   7       47.01       35.22     14.83 o 
  -8   1   7      177.57      238.14     23.34 o 
  -7   1   7        1.45        2.68     11.40 o 
  -6   1   7       25.52       33.43     12.63 o 
  -5   1   7      455.81      456.29     18.88 o 
  -4   1   7        8.41        4.94      7.09 o 
  -3   1   7       12.31        0.38      6.45 o 
  -2   1   7        1.09       -3.08      3.87 o 
  -1   1   7      389.98      304.89     11.71 o 
   0   1   7      110.60      114.50      8.13 o 
   1   1   7      233.44      243.48     10.90 o 
   2   1   7      386.94      381.84     16.53 o 
   3   1   7       24.32       13.98      8.01 o 
   4   1   7       91.80       88.26     11.47 o 
   5   1   7        0.78        8.12      8.88 o 
   6   1   7        1.54       13.04     13.80 o 
   7   1   7        1.21      -18.12     12.08 o 
   8   1   7        2.39       27.12     17.57 o 
   9   1   7        0.31        5.63     17.44 o 
 -13   2   7        0.73       31.78     21.28 o 
 -12   2   7        7.57       26.77     19.36 o 
 -11   2   7       92.04      128.58     23.07 o 
 -10   2   7        3.03      -17.57     13.52 o 
  -9   2   7      108.93       93.02     19.50 o 
  -8   2   7       62.08       33.91     14.97 o 
  -7   2   7      170.32      181.44     20.46 o 
  -6   2   7       10.23        9.06     11.74 o 
  -5   2   7      140.06      120.07     16.89 o 
  -4   2   7     1315.20     1187.87     30.22 o 
  -3   2   7      113.94      104.88     10.99 o 
  -2   2   7      290.39      253.35     10.11 o 
  -1   2   7     1122.86     1075.32     20.76 o 
   0   2   7       16.01       22.83      5.78 o 
   1   2   7      104.37       95.71     10.23 o 
   2   2   7        0.45       -4.68     14.07 o 
   3   2   7        0.05       -2.27      7.62 o 
   4   2   7        3.22        0.21      8.62 o 
   5   2   7       38.39       43.11     16.61 o 
   6   2   7        7.15       26.29     16.27 o 
   7   2   7        0.97       24.85     16.89 o 
   8   2   7        7.76        6.52     15.72 o 
   9   2   7        2.71        6.93     18.19 o 
 -12   3   7        9.32        2.27     18.47 o 
 -11   3   7       31.14       33.64     19.22 o 
 -10   3   7       73.49       74.21     20.25 o 
  -9   3   7        3.85       -0.27     14.07 o 
  -8   3   7        1.90      -10.92     12.01 o 
  -7   3   7      392.39      375.78     27.80 o 
  -6   3   7       19.76        3.43     11.19 o 
  -5   3   7       60.14       44.28     13.73 o 
  -4   3   7      106.52      120.75     17.02 o 
  -3   3   7       30.68       33.37      8.93 o 
  -2   3   7       71.50       67.57      6.79 o 
  -1   3   7      148.14      184.23     14.76 o 
   0   3   7       14.30       16.47      6.05 o 
   1   3   7       23.82       25.21      7.95 o 
   2   3   7       69.71       65.00     15.69 o 
   3   3   7       22.07       25.14      8.90 o 
   4   3   7       24.31       17.51     14.42 o 
   5   3   7        0.08       -0.96     14.00 o 
   6   3   7       35.45        8.17     15.72 o 
   7   3   7        2.24      -20.11     14.62 o 
   8   3   7        0.05       10.78     17.71 o 
 -12   4   7        3.47      -15.72     17.92 o 
 -11   4   7        0.65       -7.28     16.82 o 
 -10   4   7       80.40      100.16     22.31 o 
  -9   4   7       64.00       40.02     17.16 o 
  -8   4   7        0.43      -17.92     11.94 o 
  -7   4   7        9.51       25.67     14.48 o 
  -6   4   7      203.96      149.04     20.05 o 
  -5   4   7        0.81       -0.96     11.40 o 
  -4   4   7        3.41        3.16     11.81 o 
  -3   4   7       29.99       27.87     13.04 o 
  -2   4   7        1.04      -12.97     10.43 o 
  -1   4   7       45.87       38.19      6.86 o 
   0   4   7       24.49       20.10      7.82 o 
   1   4   7       63.65       58.90      8.27 o 
   2   4   7       85.83       91.38     11.31 o 
   3   4   7       94.80       86.36     18.05 o 
   4   4   7        1.31       -6.86     13.87 o 
   5   4   7       14.93       38.65     16.75 o 
   6   4   7       63.01       37.76     18.47 o 
   7   4   7        4.78        0.21     15.72 o 
   8   4   7        2.70      -17.57     17.30 o 
 -12   5   7       19.13       19.77     21.28 o 
 -11   5   7       17.22      -18.74     16.75 o 
 -10   5   7       23.64       26.77     18.26 o 
  -9   5   7       52.26       71.88     19.84 o 
  -8   5   7        3.59        4.74     14.21 o 
  -7   5   7       19.67      -11.94     13.04 o 
  -6   5   7        7.99        7.35     12.29 o 
  -5   5   7      181.94      180.75     22.10 o 
  -4   5   7        0.11      -15.86     11.40 o 
  -3   5   7        3.31       -5.08     11.40 o 
  -2   5   7      333.62      357.32     28.90 o 
  -1   5   7        0.20      -10.02     12.01 o 
   0   5   7       30.31       37.64     23.48 o 
   1   5   7       51.96       49.93     10.92 o 
   2   5   7        0.94       11.60     12.97 o 
   3   5   7      134.43      181.78     23.07 o 
   4   5   7        0.02       -8.86     14.35 o 
   5   5   7        3.56        3.91     15.10 o 
   6   5   7       32.61       13.32     17.78 o 
   7   5   7        0.97       -3.09     16.54 o 
 -11   6   7       10.73       11.88     19.70 o 
 -10   6   7        0.23        4.94     17.23 o 
  -9   6   7       59.04       12.01     17.44 o 
  -8   6   7      154.77      143.89     23.55 o 
  -7   6   7        0.29       -1.44     14.76 o 
  -6   6   7       49.64       28.21     16.41 o 
  -5   6   7      156.06      146.63     21.90 o 
  -4   6   7        1.09       16.54     14.69 o 
  -3   6   7       19.97       19.98     15.10 o 
  -2   6   7       39.54       31.10     17.30 o 
  -1   6   7       13.16       -1.99     14.69 o 
   0   6   7      210.60      204.98     25.88 o 
   1   6   7       17.29       10.71     10.24 o 
   2   6   7       17.76       20.11     14.90 o 
   3   6   7       27.40       39.13     17.23 o 
   4   6   7        8.90        8.99     16.89 o 
   5   6   7       10.61      -10.43     15.45 o 
   6   6   7        0.35      -22.72     15.51 o 
 -10   7   7       27.84        3.57     19.02 o 
  -9   7   7       43.23       36.25     19.29 o 
  -8   7   7       21.68       11.94     16.54 o 
  -7   7   7       85.97       73.45     20.39 o 
  -6   7   7      133.43      134.69     23.34 o 
  -5   7   7       26.82        7.62     16.61 o 
  -4   7   7        8.28        5.97     14.83 o 
  -3   7   7       38.59        2.27     14.90 o 
  -2   7   7       27.54       29.18     16.82 o 
  -1   7   7        5.90       -7.14     14.21 o 
   0   7   7       52.30       61.72     20.18 o 
   1   7   7        0.17      -10.92     14.97 o 
   2   7   7        0.02       -9.47     14.62 o 
   3   7   7       67.66       91.30     21.76 o 
   4   7   7        0.01       33.43     18.67 o 
   5   7   7       50.26       48.53     21.08 o 
  -9   8   7        0.12       11.05     19.02 o 
  -8   8   7       15.93        7.28     18.05 o 
  -7   8   7        2.73       -7.89     16.41 o 
  -6   8   7      291.64      291.14     30.82 o 
  -5   8   7        3.06      -21.97     15.31 o 
  -4   8   7        6.12        2.20     16.68 o 
  -3   8   7      500.08      538.00     38.24 o 
  -2   8   7       16.13       19.91     18.33 o 
  -1   8   7        4.74       17.78     18.26 o 
   0   8   7       92.17      109.70     25.26 o 
   1   8   7        1.64       14.48     18.81 o 
   2   8   7      110.23       82.86     26.57 o 
   4   8   7       28.22       40.02     21.42 o 
  -8   9   7        1.98       15.65     19.84 o 
  -7   9   7       85.41       74.76     22.72 o 
  -6   9   7       57.88       70.78     23.00 o 
  -5   9   7       48.68       53.34     22.17 o 
  -4   9   7       94.36       86.63     23.27 o 
  -3   9   7       23.92       27.32     21.42 o 
  -2   9   7        0.34      -11.81     17.30 o 
  -1   9   7       30.18       -0.48     19.22 o 
   0   9   7       15.82       -6.11     19.43 o 
   1   9   7       27.10       91.23     26.22 o 
   2   9   7       87.98      139.36     29.59 o 
  -5  10   7        6.19       -2.61     19.84 o 
  -4  10   7       19.75       48.88     23.13 o 
  -3  10   7       50.37       40.02     23.62 o 
  -2  10   7        0.06        0.21     20.94 o 
  -1  10   7       52.63       41.19     23.96 o 
  -2 -15   8       16.90       10.64     18.54 o 
  -1 -15   8       29.36       35.56     21.56 o 
   1 -15   8       16.62        0.21     20.73 o 
  -5 -14   8       48.34       52.58     24.16 o 
  -4 -14   8       37.67       17.57     21.62 o 
  -3 -14   8        2.45       -0.14     18.26 o 
  -2 -14   8        3.08       28.21     20.80 o 
   0 -14   8       94.34       73.80     21.69 o 
   1 -14   8       49.80       25.26     19.56 o 
   2 -14   8        0.09        0.14     18.05 o 
   3 -14   8      201.45      165.92     30.69 o 
   4 -14   8        7.87        6.59     20.94 o 
  -7 -13   8       30.32       19.77     20.18 o 
  -6 -13   8        0.39      -21.76     14.83 o 
  -5 -13   8      249.56      268.83     35.29 o 
  -4 -13   8      103.65      104.55     26.98 o 
  -3 -13   8       98.98      122.88     25.81 o 
  -2 -13   8      295.08      311.05     32.81 o 
  -1 -13   8       53.66       37.21     18.88 o 
   0 -13   8      291.49      279.40     29.59 o 
   1 -13   8        0.82       21.14     18.05 o 
   2 -13   8        0.01       14.62     18.47 o 
   3 -13   8      180.70      173.41     28.35 o 
   4 -13   8       57.43       59.66     23.68 o 
   5 -13   8        2.27       -9.68     20.87 o 
  -8 -12   8      118.72      111.35     25.40 o 
  -7 -12   8        0.17       15.17     17.23 o 
  -6 -12   8      303.95      330.41     34.87 o 
  -5 -12   8      161.30      185.69     27.80 o 
  -4 -12   8        7.61       27.87     18.26 o 
  -3 -12   8      721.33      705.57     44.83 o 
  -2 -12   8       27.22       25.74     17.09 o 
  -1 -12   8        7.82       16.54     16.41 o 
   0 -12   8      252.91      260.80     26.98 o 
   1 -12   8       48.93       60.96     19.70 o 
   2 -12   8        4.82       37.41     18.40 o 
   3 -12   8       30.61       13.46     18.74 o 
   4 -12   8        5.65      -25.64     17.09 o 
   5 -12   8        9.06        9.13     21.14 o 
   6 -12   8       86.76      120.41     28.83 o 
   7 -12   8       25.52       61.10     25.61 o 
  -9 -11   8       52.88       74.14     23.00 o 
  -8 -11   8      182.69      178.90     27.87 o 
  -7 -11   8        1.48        2.33     15.31 o 
  -6 -11   8      112.62      112.17     23.62 o 
  -5 -11   8       10.53        5.01     14.97 o 
  -4 -11   8      137.16      151.51     24.71 o 
  -3 -11   8      109.87      106.61     20.39 o 
  -2 -11   8        5.74       12.15     15.03 o 
  -1 -11   8      265.86      261.83     26.09 o 
   0 -11   8      953.46      875.68     41.60 o 
   1 -11   8        8.58       -2.54     14.55 o 
   2 -11   8      107.68       64.05     19.91 o 
   3 -11   8      178.38      126.73     24.37 o 
   4 -11   8       58.96       53.96     21.90 o 
   5 -11   8       96.67      112.93     26.02 o 
   6 -11   8       72.31       38.99     21.62 o 
   7 -11   8       15.52      -20.80     20.66 o 
 -10 -10   8       23.00        5.15     16.41 o 
  -9 -10   8       46.13       57.80     19.50 o 
  -8 -10   8        0.88      -14.42     13.59 o 
  -7 -10   8      107.32      119.24     22.72 o 
  -6 -10   8       78.93       73.93     19.70 o 
  -5 -10   8        1.44      -13.11     11.88 o 
  -4 -10   8       76.00       75.64     17.06 o 
  -3 -10   8      504.74      542.39     32.13 o 
  -2 -10   8       28.70       34.19     14.76 o 
  -1 -10   8       26.99       39.75     16.13 o 
   0 -10   8       32.24       26.70     14.97 o 
   1 -10   8       12.02       16.27     14.83 o 
   2 -10   8      132.32       95.01     21.21 o 
   3 -10   8      638.90      649.69     39.54 o 
   4 -10   8        9.14        8.92     17.30 o 
   5 -10   8      154.51      144.71     26.50 o 
   6 -10   8      159.87      136.20     27.32 o 
   7 -10   8       11.49       12.01     19.84 o 
   8 -10   8        2.09       16.82     22.10 o 
 -11  -9   8        0.32       18.95     18.74 o 
 -10  -9   8        3.34       -2.81     14.90 o 
  -9  -9   8       65.84      102.15     21.42 o 
  -8  -9   8       18.74       25.33     16.13 o 
  -7  -9   8        8.53        9.27     13.94 o 
  -6  -9   8      546.45      487.20     35.42 o 
  -5  -9   8      146.75      137.13     14.01 o 
  -4  -9   8      102.57       76.96     16.13 o 
  -3  -9   8       95.58      103.11     17.51 o 
  -2  -9   8       52.63       59.24     16.06 o 
  -1  -9   8      533.04      503.47     31.17 o 
   0  -9   8       15.60       14.42     13.66 o 
   1  -9   8        0.45        8.03     13.80 o 
   2  -9   8      238.21      186.66     23.75 o 
   3  -9   8       10.09        1.65     15.51 o 
   4  -9   8        8.24       -3.71     16.61 o 
   5  -9   8        6.00       -1.58     17.09 o 
   6  -9   8       10.88       22.93     19.15 o 
   7  -9   8       32.81       13.32     20.66 o 
   8  -9   8       13.52       16.13     21.76 o 
   9  -9   8        1.70       -5.97     22.79 o 
 -11  -8   8        9.54       10.78     15.93 o 
 -10  -8   8        0.26       12.40     10.61 o 
  -9  -8   8      186.28      182.53     16.79 o 
  -8  -8   8       90.57       84.88     12.72 o 
  -7  -8   8      356.16      350.53     19.41 o 
  -6  -8   8      136.55      164.01     14.28 o 
  -5  -8   8       57.51       46.44     10.52 o 
  -4  -8   8      567.01      492.55     28.15 o 
  -3  -8   8        0.49        0.96     11.94 o 
  -2  -8   8        0.64        7.55     12.43 o 
  -1  -8   8        5.79       24.30     13.73 o 
   0  -8   8       12.06        4.19     13.18 o 
   1  -8   8       27.18       20.11     14.00 o 
   2  -8   8       80.22       92.13     19.08 o 
   3  -8   8       68.46       50.32     18.12 o 
   4  -8   8      221.45      202.86     26.09 o 
   5  -8   8        6.09       23.89     18.05 o 
   6  -8   8       41.10       39.13     21.42 o 
   7  -8   8      112.90      128.92     27.39 o 
   8  -8   8        0.05      -15.45     19.36 o 
   9  -8   8        6.94       -0.48     22.31 o 
 -12  -7   8       73.22      101.63     16.24 o 
 -11  -7   8        1.34       -0.55     10.44 o 
 -10  -7   8       96.27       97.62     14.17 o 
  -9  -7   8      119.95       83.04     12.91 o 
  -8  -7   8        7.31       -1.16     19.05 o 
  -7  -7   8       69.52       56.38     10.60 o 
  -6  -7   8       38.95       30.42      7.13 o 
  -5  -7   8       61.41       65.90      8.12 o 
  -4  -7   8      457.88      451.90     17.31 o 
  -3  -7   8       31.90       35.70      7.31 o 
  -2  -7   8       53.90       44.76     13.46 o 
  -1  -7   8      413.61      404.68     26.70 o 
   0  -7   8       45.86       45.65     14.48 o 
   1  -7   8      737.33      660.81     34.46 o 
   2  -7   8        0.01       19.29     13.52 o 
   3  -7   8       49.10       45.38     15.86 o 
   4  -7   8      331.73      294.64     28.01 o 
   5  -7   8        5.74        8.79     15.51 o 
   6  -7   8        7.26       30.14     18.33 o 
   7  -7   8       11.57       17.71     19.08 o 
   8  -7   8       25.53        5.42     20.05 o 
   9  -7   8        0.32      -20.39     19.91 o 
 -12  -6   8        5.94        4.39     15.58 o 
 -11  -6   8        4.60       19.68     11.23 o 
 -10  -6   8       18.05       46.63     11.35 o 
  -9  -6   8        0.21       -0.31     12.22 o 
  -8  -6   8        3.55        7.89      8.15 o 
  -7  -6   8      396.06      387.94     14.83 o 
  -6  -6   8       28.68       33.22      7.07 o 
  -5  -6   8      467.71      396.55     16.72 o 
  -4  -6   8      846.72      812.30     22.30 o 
  -3  -6   8      155.54      145.03     10.27 o 
  -2  -6   8     2025.60     1807.12     33.29 o 
  -1  -6   8      127.55      146.29     17.85 o 
   0  -6   8       59.64       26.64     13.39 o 
   1  -6   8      482.42      392.12     27.32 o 
   2  -6   8        0.87       -3.43     11.19 o 
   3  -6   8       24.97       26.09     14.35 o 
   4  -6   8        4.62      -16.00     11.46 o 
   5  -6   8       79.94       83.41     19.91 o 
   6  -6   8       12.72        7.83     15.72 o 
   7  -6   8        0.58        3.49     17.99 o 
   8  -6   8       42.66       46.62     15.58 o 
   9  -6   8        4.46       -9.78     11.43 o 
 -12  -5   8        0.09        3.36     16.41 o 
 -11  -5   8       10.57       14.62     17.02 o 
 -10  -5   8      277.96      294.67     27.73 o 
  -9  -5   8       32.82       33.55     10.38 o 
  -8  -5   8       84.33       78.12      9.09 o 
  -7  -5   8      800.39      803.05     33.70 o 
  -6  -5   8      202.36      192.40     14.41 o 
  -5  -5   8      626.02      595.88     20.02 o 
  -4  -5   8      194.57      181.94     11.84 o 
  -3  -5   8       67.50       62.23      8.10 o 
  -2  -5   8        6.20       13.04      7.35 o 
  -1  -5   8       18.07       24.63      5.18 o 
   0  -5   8        4.16       -1.58     10.16 o 
   1  -5   8      258.84      255.85     21.83 o 
   2  -5   8      190.31      147.11     19.50 o 
   3  -5   8       56.61       36.25     14.97 o 
   4  -5   8        3.31       -2.29      7.44 o 
   5  -5   8       37.49       30.76     10.08 o 
   6  -5   8      227.40      221.41     17.51 o 
   7  -5   8        2.07       16.28     10.11 o 
   8  -5   8        7.13       -6.99     11.43 o 
   9  -5   8       75.52       74.53     15.17 o 
 -13  -4   8       32.03       50.66     22.45 o 
 -12  -4   8        5.98        3.36     16.06 o 
 -11  -4   8       15.47       20.18     16.89 o 
 -10  -4   8       96.51      125.90     20.87 o 
  -9  -4   8       29.93       33.48     10.43 o 
  -8  -4   8      283.84      298.48     13.86 o 
  -7  -4   8       16.49       12.68      8.37 o 
  -6  -4   8        5.69       -4.47      5.47 o 
  -5  -4   8        4.08       12.91     10.64 o 
  -4  -4   8        0.03        0.48      6.29 o 
  -3  -4   8       11.43       -3.21      6.01 o 
  -2  -4   8      306.75      319.31     13.40 o 
  -1  -4   8       37.62       40.89      7.89 o 
   0  -4   8      435.55      382.65     24.85 o 
   1  -4   8       22.53       10.30     10.98 o 
   2  -4   8      114.66      164.83     19.50 o 
   3  -4   8      710.54      702.21     28.76 o 
   4  -4   8        2.69       -4.37      7.30 o 
   5  -4   8       38.45       41.19     19.12 o 
   6  -4   8      153.60      121.42     14.26 o 
   7  -4   8        2.72       -9.60     15.07 o 
   8  -4   8        0.00      -10.78      9.34 o 
   9  -4   8        0.76       -6.59     13.66 o 
 -13  -3   8       12.59      -11.46     18.19 o 
 -12  -3   8        8.23       24.58     17.85 o 
 -11  -3   8       37.92       47.57     19.22 o 
 -10  -3   8       12.61       20.66     15.86 o 
  -9  -3   8       81.40       78.60     17.85 o 
  -8  -3   8        7.76        2.31      9.44 o 
  -7  -3   8       89.93      105.65     13.59 o 
  -6  -3   8        1.14       -3.31      5.17 o 
  -5  -3   8     1085.88     1055.08     26.81 o 
  -4  -3   8      483.27      462.64     17.52 o 
  -3  -3   8     1278.77     1195.55     27.16 o 
  -2  -3   8     1327.79     1165.40     25.71 o 
  -1  -3   8      291.99      261.00     21.28 o 
   0  -3   8     1337.78     1184.96     24.28 o 
   1  -3   8      198.74      181.73     18.95 o 
   2  -3   8        0.13       -4.37      4.31 o 
   3  -3   8      109.92      114.37     12.29 o 
   4  -3   8       31.83       31.18      9.48 o 
   5  -3   8        7.46       -2.93      8.58 o 
   6  -3   8        0.54      -12.80      8.66 o 
   7  -3   8       70.43       59.31     12.49 o 
   8  -3   8        0.90       -5.81     11.77 o 
   9  -3   8       15.39       33.64     16.61 o 
 -13  -2   8        0.95       -9.61     18.05 o 
 -12  -2   8       13.15       35.22     18.33 o 
 -11  -2   8       12.32       19.08     15.93 o 
 -10  -2   8        5.91       14.76     14.62 o 
  -9  -2   8       15.62        9.68     14.42 o 
  -8  -2   8      546.68      581.66     33.02 o 
  -7  -2   8      169.01      151.55     12.43 o 
  -6  -2   8      887.95      911.14     20.11 o 
  -5  -2   8     1066.24      991.42     26.57 o 
  -4  -2   8      120.66      112.26     16.89 o 
  -3  -2   8      652.65      613.66     22.35 o 
  -2  -2   8       34.10       44.36      7.70 o 
  -1  -2   8        6.19       -0.76      5.70 o 
   0  -2   8       80.32       70.19      8.10 o 
   1  -2   8      233.02      205.76     12.82 o 
   2  -2   8       18.81       18.53      5.57 o 
   3  -2   8      110.58      114.71     11.86 o 
   4  -2   8       66.25       97.29     11.84 o 
   5  -2   8       82.65      113.72     37.89 o 
   6  -2   8       21.50       21.25     10.27 o 
   7  -2   8        5.02        8.53     10.51 o 
   8  -2   8       28.86       25.47     15.31 o 
   9  -2   8        0.07      -10.30     14.14 o 
 -13  -1   8        5.29       -4.39     18.60 o 
 -12  -1   8        0.07        1.51     17.02 o 
 -11  -1   8       89.36      133.45     23.41 o 
 -10  -1   8       29.84       18.19     14.62 o 
  -9  -1   8      120.17       90.96     19.22 o 
  -8  -1   8      338.14      336.65     26.43 o 
  -7  -1   8       40.61       38.45     10.15 o 
  -6  -1   8       70.77       60.87      7.35 o 
  -5  -1   8      128.75      107.82     17.20 o 
  -4  -1   8       13.10       17.03      9.34 o 
  -3  -1   8      316.55      326.48     16.82 o 
  -2  -1   8       26.11       27.65      7.39 o 
  -1  -1   8       89.00       95.80      9.61 o 
   0  -1   8      362.11      327.21     12.45 o 
   1  -1   8      173.82      161.69     13.21 o 
   2  -1   8      324.98      297.75     11.98 o 
   3  -1   8       12.41       13.01      8.46 o 
   4  -1   8       94.74       95.49     17.68 o 
   5  -1   8       96.30       93.65     12.47 o 
   6  -1   8       15.30       17.30     10.49 o 
   7  -1   8        1.71        7.69     15.03 o 
   8  -1   8       18.02       12.63     16.89 o 
   9  -1   8       11.96       44.83     19.63 o 
 -13   0   8       13.87       12.49     20.66 o 
 -12   0   8       17.25        7.69     18.60 o 
 -11   0   8       61.13       54.71     18.54 o 
 -10   0   8       11.92       11.12     15.31 o 
  -9   0   8        3.69        1.17     13.18 o 
  -8   0   8       94.28       91.30     17.51 o 
  -7   0   8       40.57       76.82     16.06 o 
  -6   0   8      274.39      285.69     16.73 o 
  -5   0   8       90.95      108.40     28.25 o 
  -4   0   8       30.92       34.93      9.10 o 
  -3   0   8      923.01      863.24     24.19 o 
  -2   0   8      151.52      146.67     11.68 o 
  -1   0   8      583.16      533.85     14.55 o 
   0   0   8      234.86      228.79     10.67 o 
   1   0   8        0.01        1.51      5.37 o 
   2   0   8      239.08      232.23     14.59 o 
   3   0   8        5.55       12.62      8.42 o 
   4   0   8       42.94       48.40     10.44 o 
   5   0   8       55.44       84.19     12.34 o 
   6   0   8        8.65        1.72     14.07 o 
   7   0   8       15.50        6.80     15.51 o 
   8   0   8        0.21       -7.96     14.97 o 
   9   0   8        0.45       -3.78     16.75 o 
 -13   1   8        7.45       11.46     20.18 o 
 -12   1   8        9.58      -12.43     17.92 o 
 -11   1   8        1.05        9.89     15.17 o 
 -10   1   8      147.27      197.43     25.13 o 
  -9   1   8      174.19      130.84     21.14 o 
  -8   1   8        7.79        2.13     13.39 o 
  -7   1   8       22.35       24.58     13.80 o 
  -6   1   8      634.34      611.59     31.92 o 
  -5   1   8       99.50       67.70     15.41 o 
  -4   1   8      318.77      315.41     16.89 o 
  -3   1   8      296.11      280.08     15.77 o 
  -2   1   8       20.91       38.40      8.83 o 
  -1   1   8      314.23      323.13     12.00 o 
   0   1   8        9.49       10.66      5.72 o 
   1   1   8        6.83        7.05      5.71 o 
   2   1   8       41.06       54.93      9.79 o 
   3   1   8        6.34        2.85      7.87 o 
   4   1   8       72.46       62.49     11.55 o 
   5   1   8        3.45       20.94     15.17 o 
   6   1   8        0.50       -4.12     13.94 o 
   7   1   8       35.32       41.74     18.19 o 
   8   1   8       13.65       18.33     18.81 o 
 -12   2   8       25.84       40.57     22.38 o 
 -11   2   8       10.95       -4.60     17.02 o 
 -10   2   8        1.35       -9.89     13.32 o 
  -9   2   8      137.59      151.78     22.45 o 
  -8   2   8       88.24       90.82     18.60 o 
  -7   2   8      263.30      272.33     25.06 o 
  -6   2   8      197.88      173.96     21.28 o 
  -5   2   8        6.59       15.51     12.36 o 
  -4   2   8      329.88      292.17     16.94 o 
  -3   2   8       39.35       43.72     16.85 o 
  -2   2   8        5.01        3.86      4.89 o 
  -1   2   8        0.01        6.94      5.28 o 
   0   2   8       53.57       57.89      8.65 o 
   1   2   8       84.50       89.25      8.83 o 
   2   2   8      150.45      174.47     13.80 o 
   3   2   8       23.25       24.46      9.32 o 
   4   2   8       58.62       80.42     11.90 o 
   5   2   8       51.97       45.58     16.68 o 
   6   2   8        6.45        7.76     15.51 o 
   7   2   8        5.68        2.61     15.72 o 
   8   2   8        0.40        5.42     17.64 o 
 -12   3   8       10.26       11.19     19.29 o 
 -11   3   8       18.42        2.81     17.64 o 
 -10   3   8       52.59       49.15     20.05 o 
  -9   3   8       60.23       41.19     16.89 o 
  -8   3   8      129.93      122.67     20.32 o 
  -7   3   8       25.44       35.97     15.58 o 
  -6   3   8       55.62       41.12     15.17 o 
  -5   3   8      110.94      154.32     20.39 o 
  -4   3   8      243.95      214.53     22.38 o 
  -3   3   8       99.90       81.18     15.93 o 
  -2   3   8      148.48      140.53     13.39 o 
  -1   3   8      751.70      669.96     17.79 o 
   0   3   8       54.70       71.71     14.04 o 
   1   3   8      364.02      383.04     14.96 o 
   2   3   8      109.19      105.76     12.03 o 
   3   3   8        0.69        0.77      8.49 o 
   4   3   8       81.06       81.49     18.81 o 
   5   3   8       18.27       37.48     16.96 o 
   6   3   8        0.09      -17.44     15.38 o 
   7   3   8        7.46       26.29     17.92 o 
 -12   4   8        5.76       12.49     20.05 o 
 -11   4   8       11.00      -18.95     17.09 o 
 -10   4   8        4.97       24.30     18.12 o 
  -9   4   8        6.65      -13.18     15.03 o 
  -8   4   8        1.96        3.09     14.48 o 
  -7   4   8      274.83      201.96     23.62 o 
  -6   4   8       71.32       39.27     16.13 o 
  -5   4   8      283.75      282.97     26.16 o 
  -4   4   8      686.42      691.98     36.66 o 
  -3   4   8       88.78      115.81     19.15 o 
  -2   4   8      408.00      511.36     32.26 o 
  -1   4   8       76.10      113.35     13.08 o 
   0   4   8        1.06       -0.18      7.69 o 
   1   4   8       42.93       46.73      8.55 o 
   2   4   8       38.18       47.23     12.80 o 
   3   4   8        0.06      -15.72     12.36 o 
   4   4   8        1.62       -9.40     14.62 o 
   5   4   8       17.13       13.80     16.61 o 
   6   4   8        0.13       16.61     17.37 o 
   7   4   8        0.75      -12.91     17.30 o 
 -11   5   8        1.53       42.49     21.76 o 
 -10   5   8       26.83        8.92     17.16 o 
  -9   5   8        6.00       -1.85     16.00 o 
  -8   5   8        2.22       20.80     16.96 o 
  -7   5   8      245.63      237.18     26.02 o 
  -6   5   8       24.12       19.50     14.48 o 
  -5   5   8        8.13       11.26     14.83 o 
  -4   5   8       80.68       87.94     18.67 o 
  -3   5   8        6.74       18.26     14.97 o 
  -2   5   8        3.35       -1.30     13.25 o 
  -1   5   8        0.21       -6.73     13.46 o 
   0   5   8        2.38       -5.01     13.59 o 
   1   5   8       20.46       26.68     10.36 o 
   2   5   8        2.58        0.14     12.97 o 
   3   5   8       20.15       22.17     15.58 o 
   4   5   8        0.29        1.51     14.83 o 
   5   5   8        3.97        9.95     16.82 o 
   6   5   8       26.91       27.05     19.70 o 
 -10   6   8      154.69      134.35     26.36 o 
  -9   6   8       14.26       26.91     18.81 o 
  -8   6   8        5.81       13.18     16.82 o 
  -7   6   8       74.26        8.92     16.54 o 
  -6   6   8        5.12        0.62     14.35 o 
  -5   6   8        0.56        1.03     13.66 o 
  -4   6   8       10.71        1.30     14.07 o 
  -3   6   8        5.34       26.09     15.10 o 
  -2   6   8       21.12       21.21     16.61 o 
  -1   6   8        9.18        3.09     15.31 o 
   0   6   8       62.64       54.99     19.98 o 
   1   6   8        0.68       10.30     16.82 o 
   2   6   8        3.18       10.32     11.46 o 
   3   6   8      132.77      162.01     24.30 o 
   4   6   8        0.40       21.56     16.96 o 
   5   6   8        1.55       11.19     18.54 o 
  -9   7   8        8.85       28.28     20.53 o 
  -8   7   8        2.76       -0.62     17.30 o 
  -7   7   8        5.99      -15.58     16.61 o 
  -6   7   8      105.79       47.78     18.88 o 
  -5   7   8       27.53       40.37     18.74 o 
  -4   7   8       16.87        7.62     16.27 o 
  -3   7   8        0.73       -0.14     14.48 o 
  -2   7   8       26.78       34.46     19.22 o 
  -1   7   8       29.06       21.14     16.82 o 
   0   7   8      221.49      248.37     31.37 o 
   1   7   8       14.90       43.94     21.01 o 
   2   7   8       32.21       25.47     21.01 o 
   4   7   8       38.74       27.25     19.91 o 
  -8   8   8       95.44       75.24     24.03 o 
  -7   8   8       77.52       49.63     21.83 o 
  -6   8   8       13.11       12.91     19.56 o 
  -5   8   8      101.37      104.21     24.03 o 
  -4   8   8       24.14       27.12     18.88 o 
  -3   8   8      401.98      407.84     36.04 o 
  -2   8   8       74.80       77.37     23.62 o 
  -1   8   8        5.12       14.00     17.99 o 
   0   8   8      216.46      269.51     35.56 o 
   1   8   8       95.68      114.44     28.01 o 
   2   8   8        3.70       30.89     22.86 o 
  -5   9   8        3.09       10.43     20.66 o 
  -4   9   8       37.09       23.34     20.32 o 
  -3   9   8      128.00      142.58     28.28 o 
  -2   9   8       45.85       15.24     21.97 o 
  -1   9   8        1.15       27.46     22.59 o 
   0   9   8      131.72      108.40     29.31 o 
  -5 -14   9      117.19      137.64     31.10 o 
  -4 -14   9       12.68        0.69     20.46 o 
  -3 -14   9       10.82        1.44     19.22 o 
  -2 -14   9      327.74      297.45     34.87 o 
   0 -14   9       21.84       32.40     20.25 o 
   1 -14   9      226.77      184.53     27.87 o 
   2 -14   9       70.22       62.54     23.75 o 
   3 -14   9       26.73       23.62     22.17 o 
  -6 -13   9        3.68      -12.91     17.23 o 
  -5 -13   9      219.80      256.54     33.98 o 
  -4 -13   9        0.49       31.72     20.25 o 
  -3 -13   9      131.83      187.41     29.31 o 
  -1 -13   9       70.19       74.42     21.83 o 
   0 -13   9       62.42       79.36     22.10 o 
   1 -13   9       18.99       22.93     17.02 o 
   2 -13   9       45.41       33.29     20.18 o 
   3 -13   9       29.76       -4.60     18.54 o 
   4 -13   9       63.64       43.80     23.68 o 
   5 -13   9       10.08       21.35     23.89 o 
  -8 -12   9       20.47      -12.70     16.82 o 
  -7 -12   9        2.85       -0.21     17.37 o 
  -6 -12   9        0.06      -19.70     14.69 o 
  -5 -12   9       39.65       12.91     18.88 o 
  -4 -12   9       22.31       12.97     16.20 o 
  -2 -12   9        4.47       -9.40     15.24 o 
  -1 -12   9        2.02       -3.43     16.13 o 
   0 -12   9      406.45      358.55     31.85 o 
   1 -12   9      153.01      105.24     22.65 o 
   2 -12   9       10.78       -3.30     16.48 o 
   3 -12   9      350.74      339.40     34.80 o 
   4 -12   9        0.07       -7.21     18.81 o 
   5 -12   9       49.17       31.85     23.89 o 
   6 -12   9       34.48       34.80     24.58 o 
  -9 -11   9       19.16        0.34     16.41 o 
  -8 -11   9        4.19       -8.72     15.86 o 
  -7 -11   9       21.23       28.63     18.19 o 
  -6 -11   9       92.46       93.64     23.75 o 
  -5 -11   9        2.97        1.92     14.90 o 
  -4 -11   9       77.73       74.00     20.59 o 
  -3 -11   9      150.94      150.20     22.38 o 
  -2 -11   9       20.08       13.66     15.45 o 
  -1 -11   9        3.49        9.75     15.93 o 
   0 -11   9      215.79      240.13     26.64 o 
   1 -11   9       85.51      103.25     20.87 o 
   2 -11   9      164.13       97.48     21.62 o 
   3 -11   9       77.24       75.65     22.10 o 
   4 -11   9      236.78      228.46     30.34 o 
   5 -11   9       49.71       39.34     23.41 o 
   6 -11   9       13.36        9.75     20.46 o 
   7 -11   9       22.28       36.38     25.13 o 
 -10 -10   9       28.63       44.42     19.84 o 
  -9 -10   9        0.74       -0.27     14.83 o 
  -8 -10   9       51.11       29.72     17.16 o 
  -7 -10   9       56.92       75.72     20.46 o 
  -6 -10   9       22.07       23.20     17.02 o 
  -5 -10   9       58.53       49.98     18.40 o 
  -4 -10   9        8.10       10.98     14.21 o 
  -3 -10   9      276.69      256.20     24.99 o 
  -2 -10   9       17.87       -8.10     14.07 o 
  -1 -10   9      150.08      158.03     22.10 o 
   0 -10   9      381.92      324.50     29.18 o 
   1 -10   9      128.47      123.98     21.08 o 
   2 -10   9       26.79       33.29     16.34 o 
   3 -10   9        2.67       20.87     17.51 o 
   4 -10   9       30.34       -5.35     17.30 o 
   5 -10   9       48.70       47.64     21.76 o 
   6 -10   9       13.23       15.38     20.73 o 
   7 -10   9        1.69       -2.61     20.73 o 
 -10  -9   9       53.99       41.19     18.95 o 
  -9  -9   9       76.75       89.45     21.35 o 
  -8  -9   9       16.33       24.71     15.79 o 
  -7  -9   9       15.35       19.22     14.62 o 
  -6  -9   9      401.08      342.56     30.96 o 
  -5  -9   9        6.29       -1.04      8.97 o 
  -4  -9   9        0.01       -2.47     12.70 o 
  -3  -9   9      359.86      338.16     26.98 o 
  -2  -9   9       35.01       28.70     14.55 o 
  -1  -9   9        0.66        7.21     13.46 o 
   0  -9   9        2.91       -0.55     12.97 o 
   1  -9   9       51.76       40.98     16.75 o 
   2  -9   9      118.95      116.57     21.01 o 
   3  -9   9        0.37       13.18     15.72 o 
   4  -9   9       36.62       25.81     17.92 o 
   5  -9   9      229.15      192.83     28.42 o 
   6  -9   9       30.50       36.38     21.28 o 
   7  -9   9       28.93       18.74     20.73 o 
   8  -9   9        7.32       22.93     23.62 o 
 -11  -8   9        1.13       -0.54     10.75 o 
 -10  -8   9       11.10       20.23     11.77 o 
  -9  -8   9      100.38       92.50     13.88 o 
  -8  -8   9       39.46       33.93     10.76 o 
  -7  -8   9       74.14       62.53     17.30 o 
  -6  -8   9        0.21        0.85      6.58 o 
  -5  -8   9      114.67      129.93     10.42 o 
  -4  -8   9      159.04      132.90     19.36 o 
  -3  -8   9       76.63      105.17     17.92 o 
  -2  -8   9        1.40      -16.89     11.26 o 
  -1  -8   9      108.38      125.21     20.25 o 
   0  -8   9        6.02       12.63     13.80 o 
   1  -8   9       60.82       63.09     17.78 o 
   2  -8   9     1148.46      963.48     44.76 o 
   3  -8   9       86.34       77.37     19.29 o 
   4  -8   9       88.66       65.22     19.77 o 
   5  -8   9      224.60      214.11     27.94 o 
   6  -8   9       16.83       -1.58     17.78 o 
   7  -8   9       35.98       29.18     21.01 o 
   8  -8   9        4.84        1.92     20.46 o 
 -11  -7   9       77.85       91.24     15.47 o 
 -10  -7   9       10.76       10.32     10.32 o 
  -9  -7   9      120.24      142.95     27.63 o 
  -8  -7   9      117.02      132.10     14.19 o 
  -7  -7   9       66.27       65.97      9.16 o 
  -6  -7   9      139.78      129.14     10.37 o 
  -5  -7   9       15.20        7.67     13.39 o 
  -4  -7   9     1801.58     1716.36     35.87 o 
  -3  -7   9       17.37       24.61      8.55 o 
  -2  -7   9      156.30      181.78     20.94 o 
  -1  -7   9     4561.95     4071.96    100.50 o 
   1  -7   9      119.92      121.58     20.18 o 
   2  -7   9      838.42      792.27     40.37 o 
   3  -7   9       14.68       -1.03     14.00 o 
   4  -7   9       24.35       33.98     17.71 o 
   5  -7   9       44.61       55.61     19.91 o 
   6  -7   9       19.03       43.87     20.53 o 
   7  -7   9       31.49       21.62     20.73 o 
   8  -7   9       31.29       39.95     23.13 o 
 -12  -6   9       21.52       33.16     20.53 o 
 -11  -6   9       16.50        9.89     17.23 o 
 -10  -6   9       95.40      101.39     14.93 o 
  -9  -6   9       25.46       21.14      9.82 o 
  -8  -6   9       20.94       16.91      7.45 o 
  -7  -6   9      763.93      714.67     20.11 o 
  -6  -6   9       11.76       24.28      7.09 o 
  -5  -6   9        4.72       -2.76      7.02 o 
  -4  -6   9      850.36      767.65     22.71 o 
  -3  -6   9        5.58       -6.83      6.13 o 
  -2  -6   9        6.39        8.85     10.09 o 
  -1  -6   9       73.03       80.73     16.61 o 
   0  -6   9       13.03       13.32     12.49 o 
   1  -6   9       23.81       46.61     15.03 o 
   2  -6   9      762.63      645.98     35.56 o 
   3  -6   9      129.27      113.00     20.39 o 
   4  -6   9      332.65      333.01     30.14 o 
   5  -6   9       85.41       32.20     19.56 o 
   6  -6   9      127.54      136.47     25.74 o 
   7  -6   9      214.09      203.09     18.59 o 
   8  -6   9       14.03       13.23     23.41 o 
   9  -6   9       31.10       19.22     13.49 o 
 -12  -5   9       42.84       56.43     21.08 o 
 -11  -5   9        1.73      -12.97     14.42 o 
 -10  -5   9      250.67      278.44     29.18 o 
  -9  -5   9       56.36       42.94     18.29 o 
  -8  -5   9        5.84        5.41      6.84 o 
  -7  -5   9       85.14       77.01      9.08 o 
  -6  -5   9      155.62      163.32     10.76 o 
  -5  -5   9      114.78      113.29     13.59 o 
  -4  -5   9       64.45       60.25     10.50 o 
  -3  -5   9       86.95       76.00      9.43 o 
  -2  -5   9      234.43      237.87     16.20 o 
  -1  -5   9       29.28       37.96     13.73 o 
   0  -5   9        5.31        0.48     11.88 o 
   1  -5   9     1138.70     1012.84     41.88 o 
   2  -5   9      189.02      209.17     23.27 o 
   3  -5   9       69.21       84.99     18.60 o 
   4  -5   9      749.27      742.98     39.75 o 
   5  -5   9      349.71      333.00     25.50 o 
   6  -5   9       31.29       29.51     11.25 o 
   7  -5   9       18.26       -2.16      9.25 o 
   8  -5   9       86.35      100.57     18.67 o 
   9  -5   9        6.15        3.52     12.66 o 
 -12  -4   9        0.66       23.27     19.02 o 
 -11  -4   9       27.64       23.68     17.57 o 
 -10  -4   9        4.17        1.24     14.90 o 
  -9  -4   9       14.48       22.10     15.10 o 
  -8  -4   9       56.58       58.13      9.01 o 
  -7  -4   9      138.02      130.63     10.42 o 
  -6  -4   9       28.84       17.73     10.35 o 
  -5  -4   9      406.08      410.42     18.05 o 
  -4  -4   9       94.79       78.06     25.02 o 
  -3  -4   9        7.58        0.64      6.68 o 
  -2  -4   9      940.78      917.29     23.14 o 
  -1  -4   9       13.89       26.29     13.04 o 
   0  -4   9       80.63       62.68     14.69 o 
   1  -4   9      600.68      636.17     33.43 o 
   2  -4   9      187.65      182.88     21.21 o 
   3  -4   9      195.06      193.46     14.90 o 
   4  -4   9       14.19       12.84      8.86 o 
   5  -4   9       60.61       55.65     11.91 o 
   6  -4   9        0.93        0.54     10.07 o 
   7  -4   9       16.32       19.21     11.21 o 
   8  -4   9        1.59        1.84     10.66 o 
   9  -4   9       45.62       92.74     22.10 o 
 -12  -3   9       57.47       93.29     23.48 o 
 -11  -3   9      111.65       90.14     22.31 o 
 -10  -3   9      146.22      148.14     23.48 o 
  -9  -3   9      352.27      371.05     30.21 o 
  -8  -3   9      703.47      856.81     27.96 o 
  -7  -3   9      303.51      302.96     15.05 o 
  -6  -3   9      582.58      568.10     27.58 o 
  -5  -3   9      471.21      490.14     19.65 o 
  -4  -3   9       91.97      106.58     20.01 o 
  -3  -3   9       27.15       11.98     11.53 o 
  -2  -3   9      279.58      269.04     14.02 o 
  -1  -3   9       72.06       82.98      9.17 o 
   0  -3   9      178.51      144.69     16.58 o 
   1  -3   9      321.86      272.81     23.00 o 
   2  -3   9       49.10       31.63      9.19 o 
   3  -3   9       87.44       86.94     11.79 o 
   4  -3   9       66.70       72.34     25.67 o 
   5  -3   9        8.47       -2.02      9.01 o 
   6  -3   9      443.37      450.79     23.04 o 
   7  -3   9        0.81       -6.33     10.72 o 
   8  -3   9        0.01      -18.95     12.63 o 
   9  -3   9       59.86       59.72     21.42 o 
 -13  -2   9        9.31       24.30     19.08 o 
 -12  -2   9       67.16       60.89     21.08 o 
 -11  -2   9      395.83      477.18     36.18 o 
 -10  -2   9      168.00      198.60     25.81 o 
  -9  -2   9        3.99        5.77     14.35 o 
  -8  -2   9       70.89       69.34     17.30 o 
  -7  -2   9      202.33      205.11     19.02 o 
  -6  -2   9      409.41      372.20     13.82 o 
  -5  -2   9        0.03       -7.98      7.81 o 
  -4  -2   9        1.33        0.15     15.24 o 
  -3  -2   9      697.84      718.74     37.17 o 
  -2  -2   9      260.03      257.69     14.16 o 
  -1  -2   9        5.99        8.13      6.82 o 
   0  -2   9      197.72      187.65     13.04 o 
   1  -2   9       24.74       26.70      6.29 o 
   2  -2   9       11.43       10.32      8.15 o 
   3  -2   9     1321.54     1232.58     43.90 o 
   4  -2   9       83.27      109.15     13.32 o 
   5  -2   9       72.12       75.75     12.87 o 
   6  -2   9      229.80      212.61     17.66 o 
   7  -2   9       20.04       27.39     16.75 o 
   8  -2   9       72.75      101.60     22.79 o 
 -12  -1   9        2.95       -1.65     17.92 o 
 -11  -1   9        0.34       11.46     16.41 o 
 -10  -1   9      253.92      258.74     28.01 o 
  -9  -1   9       11.19       35.83     16.27 o 
  -8  -1   9      200.43      179.45     22.17 o 
  -7  -1   9       69.47       51.94     11.44 o 
  -6  -1   9      299.65      285.40     17.57 o 
  -5  -1   9      108.94      134.24     13.20 o 
  -4  -1   9       75.99       73.87     10.90 o 
  -3  -1   9     2982.04     2870.82     51.62 o 
  -1  -1   9      125.62      134.38     11.49 o 
   0  -1   9     3307.38     3259.90     44.87 o 
   1  -1   9      344.94      353.78     13.36 o 
   2  -1   9       96.49      108.90      9.25 o 
   3  -1   9      611.14      629.15     23.47 o 
   4  -1   9        2.03        3.60     10.16 o 
   5  -1   9       77.35       78.11     12.92 o 
   6  -1   9        9.52        3.32     10.46 o 
   7  -1   9       64.30       97.07     21.90 o 
   8  -1   9       39.01       25.54     18.26 o 
 -12   0   9        3.21      -13.11     17.16 o 
 -11   0   9      100.30      106.47     23.07 o 
 -10   0   9       33.81       66.18     19.22 o 
  -9   0   9      203.02      189.33     24.30 o 
  -8   0   9      176.30      177.59     22.93 o 
  -7   0   9       55.55       58.56     15.86 o 
  -6   0   9      552.13      528.61     33.36 o 
  -5   0   9      156.09      148.60     14.22 o 
  -4   0   9       77.20       56.16     29.21 o 
  -3   0   9       80.76       84.40     17.99 o 
  -2   0   9        0.32        1.47      7.18 o 
  -1   0   9      131.29      145.07      9.34 o 
   0   0   9       15.08        8.68      5.88 o 
   1   0   9      436.86      395.48     17.26 o 
   2   0   9      101.58      102.13      9.54 o 
   3   0   9      140.82      141.00     32.92 o 
   4   0   9      270.22      263.43     38.79 o 
   5   0   9      126.13      137.22     15.12 o 
   6   0   9      117.90      118.83     21.90 o 
   7   0   9       37.81        8.24     15.79 o 
   8   0   9      105.01       93.64     23.62 o 
 -12   1   9       49.16       28.56     20.25 o 
 -11   1   9      144.63      149.04     24.44 o 
 -10   1   9       26.58       60.75     19.02 o 
  -9   1   9       91.10      100.78     20.59 o 
  -8   1   9      243.98      203.89     23.82 o 
  -7   1   9       78.04       90.34     18.19 o 
  -6   1   9        3.97        9.51     13.42 o 
  -5   1   9       97.30       84.84     12.24 o 
  -4   1   9        0.25       -1.24      8.09 o 
  -3   1   9        9.26        7.32      8.20 o 
  -2   1   9        1.76       -7.45      7.17 o 
  -1   1   9        6.42        5.94      5.73 o 
   0   1   9       25.71       16.09      6.57 o 
   1   1   9       40.38       38.71      7.73 o 
   2   1   9      465.03      489.45     17.97 o 
   3   1   9        1.50       18.82      9.34 o 
   4   1   9       35.76       25.32     15.69 o 
   5   1   9      403.29      506.21     35.01 o 
   6   1   9       42.88       49.08     19.29 o 
   7   1   9        2.92        1.10     16.96 o 
 -12   2   9       23.47       17.99     20.18 o 
 -11   2   9       76.55      105.65     22.45 o 
 -10   2   9       11.07        1.58     14.55 o 
  -9   2   9        2.26       10.16     14.48 o 
  -8   2   9       70.09       85.40     18.88 o 
  -7   2   9        0.01       18.12     14.97 o 
  -6   2   9       62.72       58.28     16.61 o 
  -5   2   9       40.82       49.08     11.24 o 
  -4   2   9        0.18       -9.97      7.74 o 
  -3   2   9       50.15       49.39     17.47 o 
  -2   2   9       25.86       32.81     23.13 o 
  -1   2   9      201.52      203.64     11.18 o 
   0   2   9        1.51        2.36      5.94 o 
   1   2   9       23.34       20.89      7.40 o 
   2   2   9      422.45      415.66     16.18 o 
   3   2   9       56.82       46.89     11.31 o 
   4   2   9      129.36      134.83     21.56 o 
   5   2   9       25.62       26.77     16.54 o 
   6   2   9       25.86       38.24     19.15 o 
   7   2   9       23.29       38.65     19.70 o 
 -11   3   9       57.98       63.71     21.69 o 
 -10   3   9        3.80        0.14     16.13 o 
  -9   3   9      214.04      171.28     24.44 o 
  -8   3   9      158.09      163.04     23.68 o 
  -7   3   9        0.02       -8.17     14.14 o 
  -6   3   9      258.59      253.45     25.67 o 
  -5   3   9      112.45       94.32     19.22 o 
  -4   3   9      140.83      188.30     22.10 o 
  -3   3   9        8.21        8.44     12.63 o 
  -2   3   9        0.76       -3.01      8.39 o 
  -1   3   9      777.03      785.99     32.64 o 
   0   3   9       21.98       24.12      7.41 o 
   1   3   9       30.71       31.90      8.30 o 
   2   3   9      272.51      286.75     14.69 o 
   3   3   9        3.48      -16.68     11.60 o 
   4   3   9        4.30        3.71     14.55 o 
   5   3   9        7.06       -3.09     15.79 o 
   6   3   9       19.73       39.54     19.70 o 
 -11   4   9       30.48       21.01     20.05 o 
 -10   4   9       12.29        6.93     16.96 o 
  -9   4   9      188.24      185.76     26.16 o 
  -8   4   9        1.20       -9.54     14.42 o 
  -7   4   9       46.31       39.13     17.37 o 
  -6   4   9        8.80       19.70     15.45 o 
  -5   4   9       64.03       54.99     17.85 o 
  -4   4   9      471.36      487.13     33.43 o 
  -3   4   9        0.69       17.16     14.48 o 
  -2   4   9       46.74       37.48     15.72 o 
  -1   4   9      130.66      124.43     22.72 o 
   0   4   9       23.25       20.68     10.35 o 
   1   4   9        7.83       -1.47      7.28 o 
   2   4   9       62.88       51.44     21.28 o 
   3   4   9        0.28        1.65     14.48 o 
   4   4   9      107.49      159.88     23.96 o 
   5   4   9       21.55       25.74     19.02 o 
   6   4   9       56.96       51.21     21.56 o 
 -10   5   9       17.73      -22.17     16.34 o 
  -9   5   9        1.86      -18.60     15.10 o 
  -8   5   9        0.01        3.78     15.79 o 
  -7   5   9       31.62       17.71     16.00 o 
  -6   5   9       13.75       30.69     16.82 o 
  -5   5   9        8.10      -10.30     14.00 o 
  -4   5   9       38.77       53.68     17.85 o 
  -3   5   9       90.30       83.48     19.29 o 
  -2   5   9      110.28      123.91     22.24 o 
  -1   5   9      208.39      196.20     26.36 o 
   0   5   9        2.42       21.28     16.13 o 
   1   5   9      336.72      359.17     33.64 o 
   2   5   9       10.00       14.44     11.66 o 
   3   5   9       29.75       37.77     14.23 o 
   4   5   9      183.80      197.85     27.32 o 
   5   5   9       13.93      -10.30     17.57 o 
  -9   6   9       43.95       59.24     21.83 o 
  -8   6   9      168.12      144.23     24.99 o 
  -7   6   9       74.55       49.02     19.08 o 
  -6   6   9      148.67      128.24     24.30 o 
  -5   6   9        3.53       22.17     16.82 o 
  -4   6   9       27.17       33.36     17.23 o 
  -3   6   9       12.63        7.62     16.48 o 
  -2   6   9      214.17      185.90     27.12 o 
  -1   6   9       46.58       71.88     21.42 o 
   0   6   9       11.55       -8.03     15.51 o 
   1   6   9      262.67      305.90     34.39 o 
   2   6   9       44.89       76.75     23.62 o 
   3   6   9        1.83        1.03     18.74 o 
   4   6   9        0.00       16.00     18.33 o 
  -8   7   9      114.51      109.84     25.19 o 
  -7   7   9       21.86       16.41     18.33 o 
  -6   7   9        0.85        2.61     17.99 o 
  -4   7   9        5.41       21.49     18.12 o 
  -3   7   9       26.86       22.93     18.26 o 
  -2   7   9      497.69      589.14     42.42 o 
  -1   7   9       53.84      103.45     26.50 o 
   0   7   9        0.20       -2.33     18.54 o 
   1   7   9        0.00       -0.62     19.70 o 
   2   7   9       65.53      122.95     28.35 o 
  -6   8   9      116.00       86.09     23.82 o 
  -5   8   9       11.47        4.53     19.70 o 
  -4   8   9       81.63       60.82     22.52 o 
  -3   8   9       27.96       68.17     22.65 o 
  -2   8   9      171.41      167.91     30.14 o 
  -1   8   9       38.78       53.89     23.89 o 
   0   8   9      116.41       94.19     28.83 o 
  -4 -14  10      237.24      237.25     34.67 o 
  -3 -14  10       57.13       42.84     22.65 o 
  -1 -14  10        0.41       13.66     19.91 o 
   0 -14  10       30.94       22.17     21.56 o 
   1 -14  10        0.79      -11.33     18.81 o 
   2 -14  10       26.06        8.03     20.59 o 
  -6 -13  10        0.81       29.24     20.66 o 
  -5 -13  10       20.77       23.55     19.77 o 
  -4 -13  10        0.06       15.38     18.05 o 
  -2 -13  10      170.23      207.46     29.59 o 
  -1 -13  10       14.51       33.16     20.18 o 
   0 -13  10       36.10       67.28     21.90 o 
   1 -13  10      395.91      373.72     35.15 o 
   2 -13  10       17.09        9.68     18.54 o 
   3 -13  10      109.24       80.87     24.51 o 
   4 -13  10       63.32       54.51     24.10 o 
  -7 -12  10       36.69       41.81     21.56 o 
  -6 -12  10       40.86       38.51     22.65 o 
  -5 -12  10      306.78      373.93     37.48 o 
  -4 -12  10       14.47       23.68     18.05 o 
  -3 -12  10      131.35      155.42     25.33 o 
  -2 -12  10      776.22      722.66     42.91 o 
  -1 -12  10       93.22      133.73     24.44 o 
   0 -12  10      262.89      284.75     30.07 o 
   1 -12  10      107.67      129.13     24.23 o 
   2 -12  10       34.16       20.94     18.33 o 
   3 -12  10      104.04       97.34     24.58 o 
   4 -12  10       64.00       69.75     23.82 o 
   5 -12  10        1.38      -27.18     18.12 o 
  -9 -11  10        0.06       15.31     17.51 o 
  -8 -11  10       89.91       97.96     24.44 o 
  -7 -11  10        7.43      -10.98     15.31 o 
  -6 -11  10        2.22       -4.19     16.34 o 
  -5 -11  10      430.71      525.44     40.09 o 
  -4 -11  10        3.38       -6.25     15.10 o 
  -3 -11  10        5.72       10.85     16.96 o 
  -2 -11  10       51.47       44.76     19.08 o 
  -1 -11  10        7.87       -4.94     15.17 o 
   0 -11  10        0.94       -5.15     14.69 o 
   1 -11  10      222.15      200.59     26.84 o 
   2 -11  10        2.75        1.24     16.00 o 
   3 -11  10       18.93       12.56     18.88 o 
   4 -11  10       79.16       67.00     23.55 o 
   5 -11  10       44.98       25.61     21.97 o 
   6 -11  10       28.12       40.30     23.41 o 
  -9 -10  10       27.73       14.14     18.12 o 
  -8 -10  10      198.64      192.90     27.32 o 
  -7 -10  10       52.34       20.53     17.64 o 
  -6 -10  10        1.12       22.10     16.75 o 
  -5 -10  10      181.95      178.54     17.23 o 
  -4 -10  10       52.77       44.07     17.23 o 
  -3 -10  10       95.91       61.85     18.47 o 
  -2 -10  10        5.57        2.20     14.83 o 
  -1 -10  10       46.58       27.60     17.16 o 
   0 -10  10       14.17       13.52     15.58 o 
   1 -10  10       26.79       39.54     17.71 o 
   2 -10  10      190.39      205.47     27.12 o 
   3 -10  10       27.83       50.87     19.63 o 
   4 -10  10      167.55      103.87     24.99 o 
   5 -10  10      107.42      123.09     25.74 o 
   6 -10  10        1.97      -23.68     17.99 o 
   7 -10  10        6.95      -19.56     20.11 o 
 -10  -9  10       21.30       26.50     16.27 o 
  -9  -9  10        0.14       12.03     10.37 o 
  -8  -9  10       63.03       55.08     12.37 o 
  -7  -9  10      150.46      198.74     27.12 o 
  -6  -9  10      158.79      134.89     23.13 o 
  -5  -9  10       31.91       23.13     16.06 o 
  -4  -9  10      150.70      145.60     22.10 o 
  -3  -9  10        2.20        2.75     14.21 o 
  -2  -9  10        1.24      -14.55     12.91 o 
  -1  -9  10      108.66      137.78     21.56 o 
   0  -9  10      730.44      662.18     38.44 o 
   1  -9  10       87.53      109.49     21.49 o 
   2  -9  10      325.44      296.97     30.48 o 
   3  -9  10      278.80      269.65     30.48 o 
   4  -9  10        3.18       -0.76     16.27 o 
   5  -9  10       47.37       20.66     19.29 o 
   6  -9  10        8.78       23.27     21.21 o 
   7  -9  10       21.69       32.95     22.93 o 
 -11  -8  10       35.96       34.25     13.04 o 
 -10  -8  10       11.64       21.18     11.51 o 
  -9  -8  10       61.59       30.47     11.77 o 
  -8  -8  10       30.20       36.85     11.09 o 
  -7  -8  10        0.41       -4.67     16.13 o 
  -6  -8  10       82.36      104.96     10.54 o 
  -5  -8  10        4.23       -1.20      7.67 o 
  -4  -8  10      959.28      985.66     43.18 o 
  -3  -8  10     1963.76     1816.30     59.72 o 
  -2  -8  10      488.06      528.25     33.43 o 
  -1  -8  10     1689.22     1399.19     52.65 o 
   0  -8  10      775.03      725.00     39.06 o 
   1  -8  10      191.49      195.92     24.23 o 
   2  -8  10      185.59      155.15     23.55 o 
   3  -8  10       77.95       58.49     19.43 o 
   4  -8  10       28.64       30.55     19.02 o 
   5  -8  10       14.80       -6.04     17.23 o 
   6  -8  10      113.39      113.48     26.98 o 
   7  -8  10       53.39       54.30     24.78 o 
 -11  -7  10      179.49      216.04     28.42 o 
 -10  -7  10       22.31       26.84     11.49 o 
  -9  -7  10       12.84       20.67     10.92 o 
  -8  -7  10       17.75       22.37     11.88 o 
  -7  -7  10       82.88       75.45     10.07 o 
  -6  -7  10      812.00      829.57     21.89 o 
  -5  -7  10      264.41      255.43     28.97 o 
  -4  -7  10      349.01      302.60     16.05 o 
  -3  -7  10      295.97      226.33     23.48 o 
  -2  -7  10       39.50       39.27     15.51 o 
  -1  -7  10       99.52       75.44     18.60 o 
   0  -7  10      318.04      293.40     26.57 o 
   1  -7  10        6.93       -8.03     14.28 o 
   2  -7  10      795.84      741.68     40.37 o 
   3  -7  10      138.23      153.36     23.68 o 
   4  -7  10       49.47       43.73     19.98 o 
   5  -7  10      122.98       88.76     23.68 o 
   6  -7  10       12.48       25.81     21.01 o 
   7  -7  10       60.42       61.44     24.92 o 
   8  -7  10        4.81      -23.68     20.94 o 
 -11  -6  10       48.28       22.79     19.77 o 
 -10  -6  10       21.30       44.76     18.12 o 
  -9  -6  10      601.41      657.24     90.10 o 
  -8  -6  10      444.85      451.98     18.59 o 
  -7  -6  10      227.14      237.80     15.03 o 
  -6  -6  10      511.24      504.69     16.93 o 
  -5  -6  10       34.36       18.33      8.34 o 
  -4  -6  10        2.20        7.38      7.31 o 
  -3  -6  10        0.11       -1.60      6.35 o 
  -2  -6  10        0.65       12.22     12.97 o 
  -1  -6  10      734.56      712.50     36.59 o 
   0  -6  10       95.01      103.38     18.54 o 
   1  -6  10      626.99      553.86     33.91 o 
   2  -6  10      153.72      185.35     23.34 o 
   3  -6  10      486.67      401.39     32.68 o 
   4  -6  10      659.54      672.00     41.05 o 
   5  -6  10       47.34       14.07     18.60 o 
   6  -6  10      134.34      121.44     25.47 o 
   7  -6  10       45.25       29.93     22.65 o 
   8  -6  10       11.01        9.32     12.38 o 
 -12  -5  10        4.97        4.87     18.60 o 
 -11  -5  10       50.97       43.11     21.14 o 
 -10  -5  10      472.40      473.61     34.80 o 
  -9  -5  10        0.99        8.44     15.45 o 
  -8  -5  10      315.87      322.25     19.41 o 
  -7  -5  10      352.37      333.51     15.04 o 
  -6  -5  10      132.07      162.15     26.98 o 
  -5  -5  10      596.19      608.41     22.24 o 
  -4  -5  10      695.70      702.88     22.84 o 
  -3  -5  10       22.20       21.64     13.08 o 
  -2  -5  10      411.33      363.29     27.94 o 
  -1  -5  10      987.12      928.06     41.33 o 
   0  -5  10      377.33      352.37     27.53 o 
   1  -5  10     1004.33      861.75     40.98 o 
   2  -5  10       47.83       64.12     17.16 o 
   3  -5  10       51.80       46.27     17.44 o 
   4  -5  10        1.75        0.07     15.93 o 
   5  -5  10       16.38       11.26     20.42 o 
   6  -5  10       25.69       21.42     14.38 o 
   7  -5  10      116.27      128.84     17.32 o 
   8  -5  10        5.19        5.59     11.94 o 
 -12  -4  10       13.48       60.14     21.97 o 
 -11  -4  10      450.66      446.28     37.34 o 
 -10  -4  10       41.00       54.37     19.02 o 
  -9  -4  10       56.57       77.50     19.02 o 
  -8  -4  10      478.92      507.13     25.33 o 
  -7  -4  10     1412.59     1402.00     47.88 o 
  -6  -4  10      481.40      448.76     25.88 o 
  -5  -4  10     1623.24     1637.71     37.55 o 
  -4  -4  10     3374.16     3319.32     58.06 o 
  -3  -4  10      822.25      942.13     25.96 o 
  -2  -4  10     4523.09     4320.86     68.29 o 
  -1  -4  10      960.90     1315.17     49.77 o 
   0  -4  10      244.82      245.97     23.55 o 
   1  -4  10        2.62        4.32     12.70 o 
   2  -4  10      233.77      231.55     24.71 o 
   3  -4  10       25.84       17.05      9.53 o 
   4  -4  10      723.15      753.19     27.94 o 
   5  -4  10        8.61       16.40     11.43 o 
   6  -4  10       35.43       35.22     12.38 o 
   7  -4  10       21.68       33.57     13.28 o 
   8  -4  10       30.75       47.23     18.40 o 
 -12  -3  10        2.79       -9.89     17.78 o 
 -11  -3  10       23.76       11.26     18.74 o 
 -10  -3  10      200.93      247.20     28.76 o 
  -9  -3  10       21.28       61.44     17.92 o 
  -8  -3  10     2425.24     2512.46     53.99 o 
  -7  -3  10      597.66      611.89     36.62 o 
  -6  -3  10       78.04       99.07     12.81 o 
  -5  -3  10     5191.09     5044.39     81.32 o 
  -4  -3  10       54.56       78.26     18.54 o 
  -3  -3  10       55.67       53.44     11.12 o 
  -2  -3  10      845.52      810.54     23.79 o 
  -1  -3  10        0.09       29.50      8.35 o 
   0  -3  10       26.71       43.94     15.17 o 
   1  -3  10     6816.66     6562.05    148.35 o 
   2  -3  10       34.69       57.68     10.92 o 
   3  -3  10      132.80      130.43     21.04 o 
   4  -3  10      663.53      682.78     36.18 o 
   5  -3  10      107.07      116.84     15.23 o 
   6  -3  10       36.93       27.25     24.10 o 
   7  -3  10       54.81       52.11     14.37 o 
   8  -3  10        6.95        7.41     17.02 o 
 -12  -2  10       18.44       22.04     19.50 o 
 -11  -2  10      606.92      687.72     43.25 o 
 -10  -2  10       46.19       51.49     19.08 o 
  -9  -2  10        0.11      -10.50     13.52 o 
  -8  -2  10      858.55      932.07     32.61 o 
  -7  -2  10      120.39      110.37     14.08 o 
  -6  -2  10      214.64      184.07     15.82 o 
  -5  -2  10     4336.25     4109.34     83.13 o 
  -4  -2  10      649.31      752.03     25.16 o 
  -3  -2  10     1226.58     1253.53     31.54 o 
  -2  -2  10    14975.08    14964.46    200.08 o 
   0  -2  10     1206.51     1228.66     48.67 o 
   1  -2  10      989.17      923.08     27.74 o 
   2  -2  10       86.46       83.22     12.04 o 
   3  -2  10       56.08       54.97     11.75 o 
   4  -2  10      680.97      701.73     26.96 o 
   5  -2  10       64.22       56.67     12.85 o 
   6  -2  10       25.87       18.98     11.42 o 
   7  -2  10      146.64      137.78     24.78 o 
   8  -2  10       63.54       88.35     22.79 o 
 -12  -1  10        6.08       25.54     20.32 o 
 -11  -1  10      295.83      354.30     34.32 o 
 -10  -1  10       14.95        0.34     16.13 o 
  -9  -1  10       23.44       12.22     16.06 o 
  -8  -1  10     1104.22     1034.53     46.13 o 
  -7  -1  10      379.71      401.63     23.96 o 
  -6  -1  10      145.99      146.12     14.80 o 
  -5  -1  10     4780.12     4636.23    101.91 o 
  -4  -1  10      153.53      165.85     21.97 o 
  -3  -1  10      209.67      208.55     15.21 o 
  -2  -1  10        0.44       20.32     19.22 o 
  -1  -1  10       86.57       85.27     23.34 o 
   0  -1  10      274.44      284.43     29.60 o 
   1  -1  10     1933.77     1869.60     32.55 o 
   2  -1  10       48.61       55.42     11.74 o 
   3  -1  10      972.19     1034.87     31.36 o 
   4  -1  10      118.68      147.36     15.19 o 
   5  -1  10        3.53       -7.49      9.89 o 
   6  -1  10       76.80      123.57     23.41 o 
   7  -1  10       56.66       66.04     21.69 o 
 -12   0  10       11.83       27.53     20.18 o 
 -11   0  10      310.95      322.99     32.75 o 
 -10   0  10      194.32      157.48     24.64 o 
  -9   0  10        3.02        7.89     15.72 o 
  -8   0  10     1763.56     1735.09     61.17 o 
  -7   0  10       52.51       37.52     11.60 o 
  -6   0  10      178.12      172.00     15.79 o 
  -5   0  10      326.60      369.60     21.38 o 
  -4   0  10       88.86       77.32     11.90 o 
  -3   0  10      155.18      163.60     16.92 o 
  -2   0  10        0.26       -3.19      8.34 o 
  -1   0  10        0.04       -3.92     18.74 o 
   0   0  10     1734.19     1749.02     31.15 o 
   1   0  10      518.29      509.50     17.18 o 
   2   0  10      335.28      337.94     15.04 o 
   3   0  10      167.47      216.17     16.94 o 
   4   0  10      553.79      574.80     35.87 o 
   5   0  10      121.57       96.18     21.83 o 
   6   0  10       77.91       67.48     20.87 o 
   7   0  10       16.15       36.66     19.77 o 
 -12   1  10       32.22       34.67     21.14 o 
 -11   1  10      157.42      113.61     23.68 o 
 -10   1  10        0.04      -15.58     15.72 o 
  -9   1  10      289.10      259.90     28.63 o 
  -8   1  10       27.04        2.75     14.69 o 
  -7   1  10      272.59      265.40     26.57 o 
  -6   1  10       17.23       11.89     10.48 o 
  -5   1  10        3.57       -1.72      8.73 o 
  -4   1  10       86.73       85.81     12.64 o 
  -3   1  10     1808.47     1718.91     40.74 o 
  -2   1  10       63.55      215.97     23.41 o 
  -1   1  10      253.36      274.87     12.88 o 
   0   1  10      603.05      613.00     18.31 o 
   1   1  10       10.87       12.14      7.20 o 
   2   1  10       78.88      102.64     10.65 o 
   3   1  10       31.87       52.60      9.26 o 
   4   1  10      152.57      144.37     22.65 o 
   5   1  10       65.65       54.37     20.32 o 
   6   1  10        7.29       10.64     17.23 o 
 -11   2  10       23.54       37.41     20.80 o 
  -9   2  10       98.27       60.75     20.25 o 
  -8   2  10       20.68       27.05     16.82 o 
  -7   2  10      108.62       82.72     19.84 o 
  -6   2  10     1859.60     1753.01     60.96 o 
  -5   2  10      116.20      125.59     16.00 o 
  -4   2  10      460.33      427.26     22.52 o 
  -3   2  10     1781.86     1698.93     42.03 o 
  -2   2  10       72.24      208.76     23.20 o 
  -1   2  10      273.45      283.29     18.08 o 
   0   2  10      186.65      155.87     16.01 o 
   1   2  10        7.19        3.68      7.29 o 
   2   2  10      178.11      174.78     12.70 o 
   3   2  10        9.69       11.41     10.36 o 
   4   2  10        4.24        1.58     14.76 o 
   5   2  10       45.68       47.44     19.36 o 
   6   2  10        3.07       -5.01     17.02 o 
 -11   3  10       10.27       -4.46     18.67 o 
 -10   3  10       13.92       10.57     19.02 o 
  -9   3  10      354.73      293.82     30.75 o 
  -8   3  10        5.24        7.62     16.00 o 
  -7   3  10      833.54      776.83     42.56 o 
  -6   3  10      573.11      509.92     34.87 o 
  -5   3  10        6.86       -2.88     13.32 o 
  -4   3  10      215.53      203.95     23.96 o 
  -3   3  10       39.53       34.01     11.47 o 
  -2   3  10       99.21       93.62     19.87 o 
  -1   3  10      837.51      716.87     29.62 o 
   0   3  10      101.73      103.91     14.34 o 
   1   3  10        6.63        1.00      7.38 o 
   2   3  10      480.18      527.23     19.50 o 
   3   3  10      103.20      104.10     14.88 o 
   4   3  10       47.07       69.54     20.53 o 
   5   3  10       14.38       22.45     18.88 o 
 -10   4  10       89.76       60.48     22.52 o 
  -9   4  10      140.01      138.33     25.54 o 
  -8   4  10        3.68       -7.14     15.03 o 
  -7   4  10      110.15      113.68     22.04 o 
  -6   4  10       61.44       64.74     19.63 o 
  -5   4  10       36.10       18.40     17.23 o 
  -4   4  10     2147.74     1968.50     68.37 o 
  -3   4  10        5.86      243.02     26.77 o 
  -2   4  10        0.44       10.85     14.42 o 
  -1   4  10     1099.15     1044.62     33.93 o 
   0   4  10        0.03       12.13     10.21 o 
   1   4  10      125.98      133.33     15.75 o 
   2   4  10        4.07        7.41     17.30 o 
   3   4  10       33.15       59.71     34.63 o 
   4   4  10       17.86       28.38     13.97 o 
  -9   5  10       16.42       -8.72     17.99 o 
  -8   5  10      123.22       69.54     21.90 o 
  -7   5  10      306.25      230.80     28.08 o 
  -6   5  10        9.25       -1.03     15.51 o 
  -5   5  10       63.43       59.66     20.46 o 
  -4   5  10       85.50       66.04     20.66 o 
  -3   5  10        1.15       20.46     16.82 o 
  -2   5  10       48.52      100.64     21.76 o 
  -1   5  10       86.57       95.35     21.97 o 
   0   5  10        3.40       12.22     17.51 o 
   1   5  10        4.58       20.25     18.40 o 
   2   5  10       53.66       28.42     20.39 o 
   3   5  10        0.72      -12.15     19.08 o 
  -8   6  10       16.02       35.42     20.87 o 
  -7   6  10      120.54       73.25     22.04 o 
  -6   6  10        4.92        7.48     17.02 o 
  -5   6  10       33.54       63.77     21.97 o 
  -4   6  10      128.23      120.96     24.44 o 
  -3   6  10        0.89       14.42     17.57 o 
  -2   6  10        1.94       15.03     17.85 o 
  -1   6  10      108.79       88.49     24.23 o 
   0   6  10        0.28        0.34     19.22 o 
   1   6  10       18.72       31.78     21.76 o 
   2   6  10      103.88       97.55     27.60 o 
  -6   7  10        5.61       16.89     19.50 o 
  -5   7  10        3.24       -9.95     18.40 o 
  -4   7  10        0.82       12.29     19.43 o 
  -3   7  10       18.78        0.07     18.47 o 
  -2   7  10        6.55        0.07     18.81 o 
  -1   7  10        0.00        2.68     21.01 o 
   0   7  10       27.68       23.75     23.13 o 
  -3 -14  11       31.96       65.28     24.03 o 
  -1 -14  11       10.44      -12.70     20.18 o 
   0 -14  11       24.72       22.31     21.08 o 
  -5 -13  11       19.78       16.41     19.22 o 
  -4 -13  11       14.63       43.39     20.46 o 
  -2 -13  11     1048.74     1034.19     53.13 o 
  -1 -13  11      194.28      305.14     33.36 o 
   0 -13  11       61.66      127.00     25.61 o 
   2 -13  11       26.93       39.54     21.90 o 
   3 -13  11        5.29       18.47     21.21 o 
  -7 -12  11       36.07       39.06     23.07 o 
  -6 -12  11       69.35       70.16     24.03 o 
  -5 -12  11      782.64      925.31     55.19 o 
  -3 -12  11       64.65       54.51     21.90 o 
  -2 -12  11      349.17      314.62     32.20 o 
  -1 -12  11        2.10       26.22     19.84 o 
   0 -12  11        0.01      -12.49     16.48 o 
   1 -12  11       58.16       56.77     22.24 o 
   2 -12  11      226.25      240.54     31.44 o 
   3 -12  11        1.80       18.95     20.32 o 
   4 -12  11      384.69      395.83     40.98 o 
  -8 -11  11      203.41      213.43     31.03 o 
  -7 -11  11        3.77       -6.32     16.27 o 
  -6 -11  11       28.24       46.54     20.59 o 
  -5 -11  11        5.12       31.51     18.26 o 
  -4 -11  11        0.01       -6.93     17.09 o 
  -3 -11  11        9.64      -19.15     16.06 o 
  -2 -11  11       97.92      104.35     23.00 o 
  -1 -11  11        4.40       13.94     17.44 o 
   0 -11  11      114.13      107.85     23.34 o 
   1 -11  11      115.96      127.48     25.26 o 
   2 -11  11       27.13       32.33     20.87 o 
   3 -11  11      320.39      267.04     33.29 o 
   4 -11  11        0.04       -4.94     18.95 o 
   5 -11  11       25.90       53.55     24.85 o 
  -9 -10  11        3.67        5.90     17.37 o 
  -8 -10  11       69.92       75.17     21.76 o 
  -7 -10  11       36.34       29.52     19.36 o 
  -6 -10  11      133.55      152.67     25.61 o 
  -5 -10  11      288.07      248.71     28.28 o 
  -4 -10  11       58.56       67.89     19.91 o 
  -3 -10  11      776.09      763.51     40.98 o 
  -2 -10  11      215.79      227.23     26.84 o 
  -1 -10  11       73.35       60.00     19.29 o 
   0 -10  11      498.31      526.33     37.00 o 
   1 -10  11       27.94       42.49     19.22 o 
   2 -10  11        9.64       21.76     19.02 o 
   3 -10  11       14.69        3.16     19.22 o 
   4 -10  11      122.64      100.16     25.74 o 
   5 -10  11      138.76      162.63     30.89 o 
   6 -10  11       22.57        7.83     22.86 o 
 -10  -9  11        5.81       14.08     11.56 o 
  -9  -9  11       90.71      113.15     15.68 o 
  -8  -9  11      173.46      206.68     18.23 o 
  -7  -9  11        0.81        3.91     14.83 o 
  -6  -9  11      283.23      311.24     20.96 o 
  -5  -9  11       80.50       94.60     20.53 o 
  -4  -9  11       19.39       22.86     16.75 o 
  -3  -9  11        0.24        0.89     14.83 o 
  -2  -9  11        3.79      -10.30     13.80 o 
  -1  -9  11       11.94       19.50     16.06 o 
   0  -9  11      124.48       49.36     18.67 o 
   1  -9  11      279.13      195.44     27.18 o 
   2  -9  11       63.50       72.42     20.25 o 
   3  -9  11        3.79       16.13     18.40 o 
   4  -9  11      191.72      181.30     28.90 o 
   5  -9  11        9.62       12.97     20.32 o 
   6  -9  11       23.59       33.98     23.07 o 
 -10  -8  11       36.83       24.00     12.11 o 
  -9  -8  11       37.84       33.95     11.85 o 
  -8  -8  11       89.09       94.84     13.78 o 
  -7  -8  11       91.83       73.14     10.42 o 
  -6  -8  11       79.94       38.10     19.70 o 
  -5  -8  11       28.02       28.35     16.75 o 
  -4  -8  11       36.76       14.48     15.38 o 
  -3  -8  11      140.00       88.14     19.91 o 
  -2  -8  11        0.01       -6.25     13.32 o 
  -1  -8  11        0.09       -6.59     14.14 o 
   0  -8  11       65.99       47.99     17.78 o 
   1  -8  11        0.13       -2.20     15.10 o 
   2  -8  11       22.05        9.06     17.16 o 
   3  -8  11      174.74      114.64     23.62 o 
   4  -8  11        2.29      -16.13     17.44 o 
   5  -8  11      110.28      100.78     26.22 o 
   6  -8  11       52.32       40.23     24.37 o 
   7  -8  11        2.47      -10.09     22.59 o 
 -11  -7  11        1.68       11.26     17.51 o 
 -10  -7  11        0.47        0.34     14.69 o 
  -9  -7  11       14.89       32.91     11.63 o 
  -8  -7  11        0.85       -2.42      8.32 o 
  -7  -7  11        4.14        8.43      7.24 o 
  -6  -7  11      132.44      121.07     13.19 o 
  -5  -7  11        8.48       42.29     16.20 o 
  -4  -7  11       10.68       -6.80     14.90 o 
  -3  -7  11        5.96       -3.64     14.42 o 
  -2  -7  11        1.96       -1.17     13.80 o 
  -1  -7  11        6.08       -3.64     13.52 o 
   0  -7  11       77.94       50.87     17.99 o 
   1  -7  11       63.47       42.84     17.71 o 
   2  -7  11      117.44      162.01     24.58 o 
   3  -7  11       29.06       18.33     18.60 o 
   4  -7  11       88.55       70.09     23.00 o 
   5  -7  11      240.95      205.47     30.27 o 
   6  -7  11        6.62       -5.97     20.32 o 
   7  -7  11       25.23       23.27     22.93 o 
 -11  -6  11      108.67      163.25     25.81 o 
 -10  -6  11       21.25       29.86     17.78 o 
  -9  -6  11      369.23      414.36     32.33 o 
  -8  -6  11      175.13      192.81     13.15 o 
  -7  -6  11        0.37       10.75      7.21 o 
  -6  -6  11      193.67      209.21     35.90 o 
  -5  -6  11       37.08       45.52     10.06 o 
  -4  -6  11       11.15       24.92     15.45 o 
  -3  -6  11        2.81        2.33     13.80 o 
  -2  -6  11        1.55      -14.42     14.00 o 
  -1  -6  11      138.43      115.05     19.98 o 
   0  -6  11        5.24       22.45     15.38 o 
   1  -6  11        1.96      -10.50     13.52 o 
   2  -6  11      768.53      653.60     38.86 o 
   3  -6  11        9.08       36.86     17.78 o 
   4  -6  11        0.08        3.91     17.99 o 
   5  -6  11      170.37      173.06     28.42 o 
   6  -6  11       30.64       49.22     23.00 o 
   7  -6  11       12.26       31.24     24.03 o 
 -11  -5  11        2.32       35.90     18.74 o 
 -10  -5  11       39.71       43.94     18.81 o 
  -9  -5  11       31.99       66.01     23.00 o 
  -8  -5  11      135.26      138.64     16.17 o 
  -7  -5  11       21.47       15.33      7.75 o 
  -6  -5  11        7.56       14.05      9.63 o 
  -5  -5  11      127.44      147.02     13.73 o 
  -4  -5  11       97.65      116.46     12.31 o 
  -3  -5  11       12.98       27.73     15.51 o 
  -2  -5  11        6.23        5.08     13.59 o 
  -1  -5  11      723.27      756.64     39.54 o 
   0  -5  11       13.01       27.94     14.62 o 
   1  -5  11       34.45        6.52     14.07 o 
   2  -5  11      185.46      191.80     24.92 o 
   3  -5  11      135.38       75.10     20.80 o 
   4  -5  11        0.04       13.73     17.30 o 
   5  -5  11        0.04       -3.02     17.78 o 
   6  -5  11      122.17      101.05     15.88 o 
   7  -5  11      159.03      160.85     19.10 o 
 -12  -4  11      108.79      117.46     25.95 o 
 -11  -4  11       68.15       62.95     21.21 o 
 -10  -4  11        8.96       14.55     16.82 o 
  -9  -4  11       81.20       80.46     14.03 o 
  -8  -4  11        3.06        9.85     10.72 o 
  -7  -4  11      148.37      162.33     15.49 o 
  -6  -4  11       65.12       54.79     11.42 o 
  -5  -4  11      262.29      247.09     28.90 o 
  -4  -4  11       57.44       46.39     10.67 o 
  -3  -4  11       28.62       28.95     13.28 o 
  -2  -4  11        3.90       10.98     14.21 o 
  -1  -4  11       19.14        9.89     14.42 o 
   0  -4  11       61.25       41.60     16.41 o 
   1  -4  11        2.27        6.25     14.14 o 
   2  -4  11        1.63        8.92     14.35 o 
   3  -4  11       78.19       89.38     20.53 o 
   4  -4  11      799.99      823.44     40.91 o 
   5  -4  11       44.72       34.46     13.27 o 
   6  -4  11        8.72        1.41     11.68 o 
   7  -4  11      545.80      555.85     41.74 o 
 -12  -3  11       10.74       28.70     20.46 o 
 -11  -3  11       23.54       23.48     19.22 o 
 -10  -3  11       13.58       39.34     18.81 o 
  -9  -3  11       46.04       43.87     18.47 o 
  -8  -3  11      117.67      105.08     21.11 o 
  -7  -3  11       25.39       25.86     11.40 o 
  -6  -3  11       13.62       12.68     16.54 o 
  -5  -3  11       87.62       75.42     12.14 o 
  -4  -3  11       50.58       39.69     10.51 o 
  -3  -3  11       32.11       46.78     13.15 o 
  -2  -3  11      221.65      221.11     14.72 o 
  -1  -3  11      357.83      376.67     29.59 o 
   0  -3  11       18.21       23.20     15.31 o 
   1  -3  11     1006.35      919.27     43.66 o 
   2  -3  11      382.15      390.40     31.65 o 
   3  -3  11        4.97        3.45      9.67 o 
   4  -3  11     1387.88     1373.14     84.51 o 
   5  -3  11       69.98       77.35     14.28 o 
   6  -3  11       27.55       37.96     13.52 o 
   7  -3  11       12.19       16.96     18.05 o 
 -12  -2  11        0.01       31.17     20.46 o 
 -11  -2  11        5.58       15.45     18.19 o 
 -10  -2  11      111.30      119.52     23.13 o 
  -9  -2  11      112.25      111.83     21.69 o 
  -8  -2  11      227.85      229.41     18.30 o 
  -7  -2  11      144.75      153.42     15.88 o 
  -6  -2  11      171.53      161.05     19.63 o 
  -5  -2  11      253.86      251.24     17.34 o 
  -4  -2  11       28.90       26.43     10.19 o 
  -3  -2  11       35.41       25.78     10.18 o 
  -2  -2  11      988.52      880.74     26.44 o 
  -1  -2  11       18.67       23.34     11.81 o 
   0  -2  11        0.14      -10.85     13.32 o 
   1  -2  11     2270.74     2249.55     47.80 o 
   2  -2  11       49.04       52.81     11.69 o 
   3  -2  11        6.60        4.00      9.85 o 
   4  -2  11       36.26       34.78     12.26 o 
   5  -2  11       63.15       96.10     15.00 o 
   6  -2  11      167.43      186.38     26.84 o 
   7  -2  11      162.60      161.67     26.98 o 
 -11  -1  11        0.19       23.20     17.23 o 
 -10  -1  11       61.74       50.46     20.11 o 
  -9  -1  11        1.64        8.92     15.45 o 
  -8  -1  11       11.86       12.43     15.38 o 
  -7  -1  11        5.25       -1.90      9.88 o 
  -6  -1  11      113.68      124.09     16.20 o 
  -5  -1  11      778.06      743.49     26.66 o 
  -4  -1  11       19.27       38.03     16.13 o 
  -3  -1  11      181.77      174.16     15.00 o 
  -2  -1  11     1410.78     1450.16     35.56 o 
   0  -1  11        0.55      -19.56     13.04 o 
   1  -1  11        3.31       -1.06      8.56 o 
   2  -1  11        3.37        7.32      9.28 o 
   3  -1  11      579.55      607.63     25.55 o 
   4  -1  11      309.68      315.80     21.18 o 
   5  -1  11        3.17       18.05     16.27 o 
   6  -1  11      529.89      616.26     41.26 o 
 -11   0  11        0.24       12.97     19.43 o 
 -10   0  11       16.61       26.64     18.74 o 
  -9   0  11      161.14      125.90     22.93 o 
  -8   0  11        0.51       14.00     15.51 o 
  -7   0  11        3.22       -6.07      9.65 o 
  -6   0  11       59.11       41.57     12.18 o 
  -5   0  11       10.62       20.08     11.07 o 
  -4   0  11       46.86       33.28     15.48 o 
  -3   0  11       78.99       98.53     13.28 o 
  -2   0  11      418.57      449.10     20.93 o 
  -1   0  11      168.89      184.47     50.01 o 
   0   0  11     1095.81     1062.72     33.58 o 
   1   0  11      642.44      647.03     31.51 o 
   2   0  11       73.84       97.11     17.68 o 
   3   0  11     1102.99     1153.92     34.71 o 
   4   0  11       16.07       33.22     12.24 o 
   5   0  11        0.27        9.82     15.38 o 
   6   0  11       24.71       46.68     20.87 o 
 -11   1  11        0.93        2.54     18.40 o 
 -10   1  11        1.45       12.22     17.92 o 
  -9   1  11        5.81       12.01     16.41 o 
  -8   1  11       60.58       68.92     20.39 o 
  -7   1  11       14.91       10.09     15.10 o 
  -6   1  11      231.07      223.19     18.27 o 
  -5   1  11      187.11      204.16     26.12 o 
  -4   1  11       63.36       55.47     12.33 o 
  -3   1  11      829.26      751.00     27.39 o 
  -2   1  11       85.15      138.74     18.54 o 
  -1   1  11        0.82        6.11      9.06 o 
   0   1  11      766.54      706.38     20.29 o 
   1   1  11       79.42       88.21     10.49 o 
   2   1  11       51.74       67.57     12.58 o 
   3   1  11       13.41       10.50     10.77 o 
   4   1  11      192.53      221.25     27.25 o 
   5   1  11        7.42       14.62     16.75 o 
 -10   2  11        3.48       -3.36     17.92 o 
  -9   2  11       21.34       12.84     18.26 o 
  -8   2  11      155.09      136.27     23.96 o 
  -7   2  11       20.42        9.68     16.34 o 
  -6   2  11       34.29       29.45     17.02 o 
  -5   2  11       75.51       62.04     13.55 o 
  -4   2  11        0.00       -8.40      9.12 o 
  -3   2  11        1.87        1.96      9.97 o 
  -2   2  11        0.65      -11.85      9.39 o 
  -1   2  11       14.15       10.32     10.00 o 
   0   2  11       63.08       63.95     12.63 o 
   1   2  11        1.21       -5.45     11.79 o 
   2   2  11      121.29      149.07     12.80 o 
   3   2  11      183.61      201.48     25.47 o 
   4   2  11       73.02       78.53     20.66 o 
   5   2  11      400.83      517.82     39.27 o 
 -10   3  11        1.31       15.51     19.70 o 
  -9   3  11       10.09       23.48     19.70 o 
  -8   3  11        3.06       20.87     18.47 o 
  -7   3  11        4.56       11.88     16.54 o 
  -6   3  11        4.99       25.95     16.82 o 
  -5   3  11        9.97       26.77     17.44 o 
  -4   3  11        9.95      -13.32     14.00 o 
  -3   3  11       17.23       29.64     11.88 o 
  -2   3  11       31.06       40.99     12.67 o 
  -1   3  11      171.79      186.53     17.35 o 
   0   3  11       14.53       31.03     11.93 o 
   1   3  11       76.87       62.20     28.01 o 
   2   3  11      562.46      592.51     39.47 o 
   3   3  11        0.83        2.20     15.38 o 
   4   3  11        1.73       -8.86     17.16 o 
  -9   4  11       80.85      102.97     25.95 o 
  -8   4  11       76.98       67.89     21.76 o 
  -7   4  11       22.69       -7.55     15.58 o 
  -6   4  11      182.26      139.43     24.30 o 
  -5   4  11       49.43       41.81     19.08 o 
  -4   4  11       92.11       88.56     21.56 o 
  -3   4  11      164.27      159.33     24.51 o 
  -2   4  11       22.71       30.27     17.02 o 
  -1   4  11      341.42      326.31     34.50 o 
   0   4  11       61.71       56.48     14.04 o 
   1   4  11        4.13        2.06     17.16 o 
   2   4  11       29.97       20.39     19.56 o 
   3   4  11        0.11        6.32     20.66 o 
  -8   5  11        8.32       13.94     20.32 o 
  -7   5  11       98.24      101.60     23.41 o 
  -6   5  11       52.38       21.42     18.81 o 
  -5   5  11        1.48        5.42     17.09 o 
  -4   5  11      113.04       54.71     21.83 o 
  -3   5  11       12.35       31.65     19.43 o 
  -2   5  11        2.52        3.50     17.16 o 
  -1   5  11        0.15       13.52     18.12 o 
   0   5  11        7.94        5.22     19.84 o 
   1   5  11        0.38      -16.27     17.09 o 
  -6   6  11       29.62       41.53     20.94 o 
  -5   6  11        0.06        9.89     18.60 o 
  -4   6  11      110.22      100.09     26.02 o 
  -3   6  11        4.87       17.92     19.36 o 
  -2   6  11        0.01       -8.99     17.78 o 
  -1   6  11       56.10       31.78     21.83 o 
  -2 -13  12       14.02       48.19     23.13 o 
  -1 -13  12       25.35       40.78     22.59 o 
   0 -13  12        4.19       -7.07     19.56 o 
   1 -13  12        0.99        6.80     21.21 o 
  -6 -12  12       52.77       45.79     23.62 o 
  -5 -12  12        8.39       -5.70     15.03 o 
  -3 -12  12        7.53      -11.88     18.74 o 
  -2 -12  12        0.37      -15.17     18.05 o 
  -1 -12  12        0.04       20.80     19.91 o 
   0 -12  12       14.03       -0.41     18.67 o 
   1 -12  12       51.45       21.28     22.24 o 
   2 -12  12       46.92       72.29     24.85 o 
   3 -12  12       40.49       30.27     24.16 o 
  -7 -11  12       31.82       43.94     23.00 o 
  -6 -11  12        1.36       23.27     20.46 o 
  -4 -11  12        7.90       11.88     19.56 o 
  -3 -11  12       12.98       28.08     18.54 o 
  -2 -11  12      961.41      830.03     46.13 o 
   0 -11  12       18.06        6.80     17.85 o 
   1 -11  12      341.55      315.58     34.32 o 
   2 -11  12        0.15      -25.33     16.89 o 
   3 -11  12       12.12      -17.51     19.43 o 
   4 -11  12       19.26       12.70     22.79 o 
  -8 -10  12       98.99      154.94     27.67 o 
  -7 -10  12       23.70        1.51     16.48 o 
  -6 -10  12       73.39       78.67     21.69 o 
  -5 -10  12      335.25      382.72     34.74 o 
  -4 -10  12        4.24      -11.94     16.61 o 
  -3 -10  12       20.92        3.84     17.23 o 
  -2 -10  12        8.50       19.84     18.05 o 
  -1 -10  12        9.26       12.56     17.51 o 
   0 -10  12        3.45        3.64     17.02 o 
   1 -10  12      107.40       87.80     24.03 o 
   2 -10  12       65.09       69.40     23.75 o 
   3 -10  12       13.03       -3.09     19.84 o 
   4 -10  12       28.69       45.38     23.68 o 
   5 -10  12       36.63       41.88     24.99 o 
  -9  -9  12       78.72       82.86     21.42 o 
  -8  -9  12      154.34      125.63     24.58 o 
  -7  -9  12       12.62       20.25     16.34 o 
  -6  -9  12        0.03      -14.75      9.84 o 
  -5  -9  12       34.45       22.86     18.19 o 
  -4  -9  12        1.01       -1.58     16.61 o 
  -3  -9  12       36.25        3.43     16.96 o 
  -2  -9  12        0.11       -2.13     15.51 o 
  -1  -9  12       16.82       11.88     16.20 o 
   0  -9  12      130.18      114.30     23.13 o 
   1  -9  12       23.37       16.34     18.74 o 
   2  -9  12        2.97       -0.96     17.64 o 
   3  -9  12      317.72      285.30     33.57 o 
   4  -9  12       10.37       37.96     22.72 o 
   5  -9  12        5.31      -24.64     19.15 o 
 -10  -8  12       48.04       65.70     20.18 o 
  -9  -8  12       75.91       60.47     20.05 o 
  -8  -8  12       14.74       22.04     16.75 o 
  -7  -8  12       57.04       55.55     13.31 o 
  -6  -8  12       26.21       28.42     17.71 o 
  -5  -8  12       52.29       52.45     19.63 o 
  -4  -8  12       16.50        7.14     16.75 o 
  -3  -8  12      494.79      484.38     34.87 o 
  -2  -8  12       27.82       38.44     17.71 o 
  -1  -8  12        0.48       26.29     16.34 o 
   0  -8  12      919.53      753.01     43.52 o 
   1  -8  12        2.17       -1.78     15.93 o 
   2  -8  12        1.15        8.72     16.75 o 
   3  -8  12       33.00       20.66     20.05 o 
   4  -8  12        0.92        0.34     19.43 o 
   5  -8  12        1.01      -27.80     18.54 o 
   6  -8  12       89.70       59.18     27.32 o 
 -10  -7  12       58.76       54.64     20.05 o 
  -9  -7  12       75.81       73.80     19.15 o 
  -8  -7  12       22.78       24.92     10.66 o 
  -7  -7  12       50.69       79.53     30.65 o 
  -6  -7  12      843.74      829.34     42.77 o 
  -5  -7  12       16.84       13.39     16.41 o 
  -4  -7  12        0.07      -13.59     14.48 o 
  -3  -7  12     1110.47      994.85     46.89 o 
  -1  -7  12       18.91       17.23     16.34 o 
   0  -7  12       57.39       20.18     18.05 o 
   1  -7  12       32.00       11.12     16.41 o 
   2  -7  12        6.27       -2.68     17.30 o 
   3  -7  12      147.95      116.02     25.06 o 
   4  -7  12        2.13        4.81     19.08 o 
   5  -7  12        3.95        3.36     19.98 o 
   6  -7  12       60.20       38.03     24.44 o 
 -11  -6  12      103.12      170.32     27.39 o 
 -10  -6  12       11.41       17.30     17.02 o 
  -9  -6  12       73.91      106.68     15.18 o 
  -8  -6  12      103.61       96.48     14.12 o 
  -7  -6  12       81.50       75.85     10.09 o 
  -6  -6  12      111.23      106.92     13.44 o 
  -5  -6  12       10.30       -1.92     15.38 o 
  -4  -6  12       44.84       37.96     17.99 o 
  -3  -6  12        3.37       -0.34     15.65 o 
  -2  -6  12        4.81       25.26     16.61 o 
  -1  -6  12      151.73      138.81     22.79 o 
   0  -6  12      304.62      231.76     27.05 o 
   1  -6  12       28.27        5.77     15.72 o 
   2  -6  12      189.55      211.78     27.25 o 
   3  -6  12      100.80       92.68     23.48 o 
   4  -6  12        2.43       -4.81     19.56 o 
   5  -6  12        0.40        4.19     19.43 o 
   6  -6  12       14.54        0.76     22.10 o 
 -11  -5  12        0.28        3.23     17.64 o 
 -10  -5  12       33.12       30.55     17.37 o 
  -9  -5  12        9.39       29.85     12.08 o 
  -8  -5  12        7.94       10.40     10.75 o 
  -7  -5  12      284.71      295.82     31.68 o 
  -6  -5  12        1.02       -0.97      9.07 o 
  -5  -5  12       12.01        4.32     15.03 o 
  -4  -5  12     1027.92     1077.58     49.08 o 
  -3  -5  12      185.31      231.96     26.29 o 
  -2  -5  12       53.13       89.11     20.05 o 
  -1  -5  12      594.24      630.81     38.31 o 
   0  -5  12       26.82       52.58     17.16 o 
   1  -5  12       40.46       20.32     15.93 o 
   2  -5  12        3.26      -13.25     14.48 o 
   3  -5  12      164.46      145.05     25.47 o 
   4  -5  12       79.21       59.18     22.65 o 
   5  -5  12       24.29       14.69     20.46 o 
   6  -5  12       53.14       47.16     23.96 o 
 -11  -4  12        0.17       14.76     18.26 o 
 -10  -4  12        4.83       10.43     17.37 o 
  -9  -4  12       40.66       65.76     31.24 o 
  -8  -4  12      192.21      184.36     17.56 o 
  -7  -4  12        0.31       -3.85     10.16 o 
  -6  -4  12      190.48      205.66     16.64 o 
  -5  -4  12      283.69      264.42     23.89 o 
  -4  -4  12       68.15       78.26     19.63 o 
  -3  -4  12       14.16        6.04     15.17 o 
  -2  -4  12       15.58       16.13     15.38 o 
  -1  -4  12       67.68       22.10     16.20 o 
   0  -4  12      244.08      221.25     26.29 o 
   1  -4  12       59.83       54.23     19.15 o 
   2  -4  12        2.47      -10.02     16.34 o 
   3  -4  12       41.28       35.70     19.36 o 
   4  -4  12        5.51        4.81     18.47 o 
   5  -4  12        1.22        0.49     11.56 o 
   6  -4  12       19.91       43.05     17.88 o 
 -11  -3  12      221.49      273.29     32.40 o 
 -10  -3  12        0.37       -1.17     16.41 o 
  -9  -3  12       78.98       89.71     15.13 o 
  -8  -3  12      152.88      157.04     17.24 o 
  -7  -3  12       21.21       17.17     10.87 o 
  -6  -3  12       19.61       16.15     10.29 o 
  -5  -3  12       62.89       66.59     12.27 o 
  -4  -3  12      526.94      532.56     22.79 o 
  -2  -3  12       87.35      100.30     21.01 o 
  -1  -3  12      701.61      723.83     40.57 o 
   0  -3  12        0.05        0.34     14.90 o 
   1  -3  12       53.91       64.39     19.77 o 
   2  -3  12      106.01      110.18     22.17 o 
   3  -3  12       33.26       26.47     11.47 o 
   4  -3  12       15.19       26.89     21.32 o 
   5  -3  12        1.82        5.19     11.76 o 
   6  -3  12        4.31      -16.61     15.58 o 
 -11  -2  12        6.45      -24.16     16.68 o 
 -10  -2  12        6.00        8.65     17.30 o 
  -9  -2  12       37.44       15.17     16.75 o 
  -8  -2  12      207.06      233.42     19.15 o 
  -7  -2  12       85.21       84.57     25.30 o 
  -6  -2  12        1.73        5.41     10.35 o 
  -5  -2  12      117.53      129.57     14.53 o 
  -4  -2  12       12.25        7.90      9.80 o 
  -3  -2  12       15.78        6.24     12.94 o 
  -2  -2  12       81.35       75.93     19.43 o 
  -1  -2  12      140.24      181.16     25.13 o 
   0  -2  12       13.74       16.41     15.93 o 
   1  -2  12      184.54      219.19     26.64 o 
   2  -2  12       87.92       75.91     13.26 o 
   3  -2  12       21.37       15.95     11.38 o 
   4  -2  12        4.39       -9.01     22.24 o 
   5  -2  12        6.28        0.72     11.98 o 
 -11  -1  12       18.80       -8.72     18.40 o 
 -10  -1  12        1.87       -3.98     17.02 o 
  -9  -1  12       40.12       38.17     17.85 o 
  -8  -1  12        2.49        8.77     11.74 o 
  -7  -1  12       34.74       40.71     17.78 o 
  -6  -1  12       57.31       48.06     23.44 o 
  -5  -1  12      276.45      273.73     18.95 o 
  -4  -1  12       54.69       53.27     12.16 o 
  -3  -1  12       28.58       22.65     10.83 o 
  -2  -1  12      802.51      775.04     27.26 o 
  -1  -1  12        7.03       45.51     17.30 o 
   0  -1  12        6.63        3.30     15.10 o 
   1  -1  12      281.47      338.83     20.18 o 
   2  -1  12       51.62       47.67     12.17 o 
   3  -1  12       35.89       33.26     12.29 o 
   4  -1  12        8.67       16.60     12.12 o 
   5  -1  12       25.18        9.27     17.09 o 
 -10   0  12       56.23      105.51     24.64 o 
  -9   0  12        0.20        6.86     17.02 o 
  -8   0  12       57.94       90.20     21.08 o 
  -7   0  12       36.81       41.78     12.98 o 
  -6   0  12        0.12       -7.39     15.65 o 
  -5   0  12      327.72      322.04     20.86 o 
  -4   0  12        0.68       10.10      9.84 o 
  -3   0  12       11.77       20.16     10.77 o 
  -2   0  12      123.83      138.37     19.91 o 
  -1   0  12        0.12       22.65     10.29 o 
   0   0  12       46.01       74.34     26.19 o 
   1   0  12       27.68       22.58     10.21 o 
   2   0  12        0.00       -2.95      9.67 o 
   3   0  12        2.67       -8.05     10.39 o 
   4   0  12        8.64        2.33     15.17 o 
 -10   1  12       11.64       10.71     19.29 o 
  -9   1  12       67.70       32.26     19.70 o 
  -8   1  12       43.19       67.14     20.18 o 
  -7   1  12       17.16       21.56     16.82 o 
  -6   1  12       65.12       52.99     13.26 o 
  -5   1  12        2.67        5.51     10.75 o 
  -4   1  12       21.32       23.09     11.26 o 
  -3   1  12        0.28       -9.80      9.48 o 
  -2   1  12       37.60       38.63     16.72 o 
  -1   1  12        0.01        0.98     17.61 o 
   0   1  12       44.41       73.25     20.32 o 
   1   1  12        4.51       -9.75     14.62 o 
   2   1  12       22.13       32.87     12.24 o 
   3   1  12      191.70      216.72     26.16 o 
   4   1  12       37.94       39.61     19.22 o 
  -9   2  12       22.87       18.05     18.95 o 
  -8   2  12        6.98        8.92     18.05 o 
  -7   2  12       58.88       80.32     21.83 o 
  -6   2  12      154.36      129.75     23.27 o 
  -5   2  12        9.68        3.82     11.31 o 
  -4   2  12       17.14       15.34     17.54 o 
  -3   2  12        0.09       -9.43     10.17 o 
  -2   2  12       33.74       24.39     11.93 o 
  -1   2  12        0.19       -1.32     11.88 o 
   0   2  12      331.86      318.74     21.14 o 
   1   2  12       43.56       68.51     19.43 o 
   3   2  12       85.82      134.69     23.62 o 
  -9   3  12        1.59       -2.47     18.19 o 
  -8   3  12       49.86       48.19     22.17 o 
  -7   3  12       27.21       10.23     18.74 o 
  -6   3  12      157.99      159.88     25.74 o 
  -5   3  12       13.85       33.09     18.40 o 
  -4   3  12        2.60       21.76     17.09 o 
  -3   3  12      777.88      726.62     30.46 o 
  -2   3  12        4.47       47.92     18.33 o 
  -1   3  12        8.79       10.99     11.87 o 
   0   3  12      234.90      253.47     28.39 o 
   1   3  12       18.51       16.75     18.26 o 
  -7   4  12        1.51       -3.30     18.47 o 
  -6   4  12       85.44       27.12     20.87 o 
  -5   4  12        4.83       11.94     17.92 o 
  -4   4  12       27.26       -3.91     17.71 o 
  -3   4  12        1.80      -10.78     17.16 o 
  -2   4  12        2.15       31.58     19.02 o 
  -1   4  12        2.20      -11.01     11.60 o 
   0   4  12       34.12       19.22     18.95 o 
  -5   5  12       21.66       41.53     21.42 o 
  -4   5  12        6.98      -25.13     16.75 o 
  -3   5  12        7.01        0.96     18.40 o 
  -2   5  12       31.99       32.61     20.87 o 
  -4 -12  13      454.20      479.58     42.01 o 
  -3 -12  13       66.07       71.46     24.99 o 
  -2 -12  13      376.85      422.19     39.47 o 
  -1 -12  13      605.41      676.94     46.54 o 
   1 -12  13      257.41      268.07     35.08 o 
  -7 -11  13      315.38      384.23     40.57 o 
  -6 -11  13       69.07       61.78     23.82 o 
  -5 -11  13      189.37      193.38     31.03 o 
  -4 -11  13      250.56      258.19     32.68 o 
  -3 -11  13       66.86      101.46     24.16 o 
  -2 -11  13       67.86       51.28     21.97 o 
  -1 -11  13        5.05       16.54     19.63 o 
   0 -11  13        6.64       -0.62     18.19 o 
   1 -11  13       44.32       18.33     21.14 o 
   2 -11  13      107.53      102.90     27.18 o 
  -8 -10  13       34.15       47.71     21.69 o 
  -7 -10  13      122.87      110.04     24.71 o 
  -6 -10  13        0.00        5.03     16.03 o 
  -5 -10  13        1.18        2.13     19.08 o 
  -4 -10  13        0.06        3.02     18.40 o 
  -3 -10  13        0.53      -25.33     16.89 o 
  -2 -10  13      276.17      202.24     29.04 o 
  -1 -10  13        3.12       55.61     21.76 o 
   0 -10  13       43.15       29.93     19.98 o 
   1 -10  13      353.70      352.44     36.18 o 
   2 -10  13       25.63       52.93     23.62 o 
   3 -10  13      164.47      177.11     30.69 o 
  -8  -9  13        7.30       16.82     18.19 o 
  -7  -9  13        3.77       -6.32     16.06 o 
  -6  -9  13        5.41        9.47     19.15 o 
  -5  -9  13      339.90      342.01     33.78 o 
  -4  -9  13        0.03        6.86     17.85 o 
  -3  -9  13       48.75       53.20     20.46 o 
  -2  -9  13      379.41      471.41     37.21 o 
  -1  -9  13       69.61      117.66     24.44 o 
   0  -9  13      232.74      216.45     30.00 o 
   1  -9  13       12.54       21.83     20.11 o 
   2  -9  13       67.89       35.90     22.72 o 
   3  -9  13       63.88       82.45     25.67 o 
   4  -9  13       36.05       -2.61     21.08 o 
  -8  -8  13      299.60      283.45     30.96 o 
  -7  -8  13        2.14        2.16     14.24 o 
  -6  -8  13        3.06       22.10     18.12 o 
  -5  -8  13      557.11      640.56     40.85 o 
  -4  -8  13       65.47      114.09     23.82 o 
  -3  -8  13      183.04      208.55     28.21 o 
  -2  -8  13      107.87      145.05     24.99 o 
  -1  -8  13       55.78       38.79     19.43 o 
   0  -8  13       47.74       43.52     19.98 o 
   1  -8  13        2.20       -1.03     18.19 o 
   2  -8  13        2.35       11.40     18.74 o 
   3  -8  13       48.75       56.15     23.00 o 
   4  -8  13        0.10       18.33     21.97 o 
  -8  -7  13      285.95      339.19     31.72 o 
  -7  -7  13        0.20       12.49     13.59 o 
  -6  -7  13      207.21      230.80     28.49 o 
  -5  -7  13       44.03       23.62     18.95 o 
  -4  -7  13        0.24        6.93     16.00 o 
  -3  -7  13        9.18       -0.41     17.09 o 
  -2  -7  13        0.33       16.20     17.99 o 
  -1  -7  13        1.66       -0.69     16.82 o 
   0  -7  13      322.94      281.05     30.75 o 
   1  -7  13        0.99       -6.04     15.79 o 
   2  -7  13       47.42       51.14     21.76 o 
   3  -7  13      192.77      218.78     31.10 o 
   4  -7  13        0.17       -5.77     21.62 o 
   5  -7  13       74.90       67.14     27.18 o 
 -10  -6  13        0.78       20.94     17.16 o 
  -9  -6  13       44.02       45.45     13.61 o 
  -8  -6  13        2.30       -5.67     10.52 o 
  -7  -6  13        0.01        0.21     16.13 o 
  -6  -6  13      119.37      137.09     25.06 o 
  -5  -6  13        0.20      -10.57     15.58 o 
  -4  -6  13        5.52       -3.71     16.34 o 
  -3  -6  13     1365.87     1436.26     59.45 o 
  -1  -6  13      104.89      129.81     23.82 o 
   0  -6  13      599.17      596.14     39.95 o 
   1  -6  13       38.21       53.27     19.84 o 
   2  -6  13      135.24      136.27     25.19 o 
   3  -6  13        2.19       10.30     19.08 o 
   4  -6  13       12.02       37.48     22.10 o 
   5  -6  13        2.39        2.33     21.28 o 
 -10  -5  13       15.89       23.77     14.76 o 
  -9  -5  13       66.13       97.79     15.46 o 
  -8  -5  13        6.15       13.35     11.59 o 
  -7  -5  13       42.81       70.54     13.06 o 
  -6  -5  13      878.69      878.77     46.61 o 
  -5  -5  13       22.30       17.37     17.92 o 
  -4  -5  13       19.42       33.16     18.88 o 
  -3  -5  13      312.55      354.30     32.81 o 
  -2  -5  13       24.95       61.17     20.18 o 
  -1  -5  13       89.12       81.21     21.35 o 
   0  -5  13       29.92       42.42     18.60 o 
   1  -5  13        4.54      -22.86     15.24 o 
   2  -5  13        2.18       11.53     17.92 o 
   3  -5  13       67.78       83.20     23.68 o 
   4  -5  13        0.60      -19.91     18.19 o 
   5  -5  13       35.18        3.50     22.10 o 
 -10  -4  13       65.09       51.62     20.39 o 
  -9  -4  13      355.87      419.21     24.80 o 
  -8  -4  13       13.48       13.35     11.79 o 
  -7  -4  13       16.33        9.87     11.24 o 
  -6  -4  13      293.48      340.80     20.94 o 
  -5  -4  13        0.51       13.52     17.30 o 
  -4  -4  13       85.38      104.83     23.27 o 
  -3  -4  13        2.91       17.99     18.12 o 
  -2  -4  13        0.07        9.68     15.45 o 
  -1  -4  13       62.66       53.27     19.63 o 
   0  -4  13        0.05      -19.98     13.32 o 
   1  -4  13       13.90        5.70     17.85 o 
   2  -4  13      151.79      135.51     25.74 o 
   3  -4  13       12.56       -1.72     19.02 o 
   4  -4  13       38.15       47.30     23.13 o 
   5  -4  13        9.05        1.51     20.87 o 
 -10  -3  13       23.47       30.55     19.50 o 
  -9  -3  13       89.81       99.12     16.16 o 
  -8  -3  13        0.98        1.74     11.16 o 
  -7  -3  13       70.12       87.49     14.74 o 
  -6  -3  13        0.11       -1.47     10.42 o 
  -5  -3  13        9.82        3.43     16.06 o 
  -4  -3  13      150.10      150.07     24.78 o 
  -3  -3  13        0.00        3.02     15.79 o 
  -2  -3  13        5.84       -0.82     15.45 o 
  -1  -3  13      396.15      376.54     33.36 o 
   0  -3  13       30.25       33.84     18.95 o 
   1  -3  13       84.41       71.53     21.97 o 
   2  -3  13       46.38       37.89     20.11 o 
   3  -3  13        6.83       16.75     19.02 o 
   4  -3  13       24.08       59.66     14.46 o 
 -10  -2  13       17.55       -4.60     17.44 o 
  -9  -2  13        8.40       20.80     18.54 o 
  -8  -2  13      228.26      254.33     20.69 o 
  -7  -2  13      162.38      181.33     18.23 o 
  -6  -2  13        1.40       -9.49     10.32 o 
  -5  -2  13       11.57       37.17     12.17 o 
  -4  -2  13      826.97      822.62     44.76 o 
  -2  -2  13      202.72      205.47     27.25 o 
  -1  -2  13      387.48      405.71     34.46 o 
   0  -2  13       19.10       15.45     17.71 o 
   1  -2  13       47.23       48.88     19.98 o 
   2  -2  13       13.42       26.64     19.63 o 
   3  -2  13        0.71       -6.06     10.58 o 
   4  -2  13        1.51       -0.28     12.17 o 
 -10  -1  13       41.94       36.52     20.59 o 
  -9  -1  13        6.51       -9.82     16.48 o 
  -8  -1  13       70.28       77.08     15.73 o 
  -7  -1  13      573.97      576.30     76.68 o 
  -6  -1  13       50.96       70.90     14.54 o 
  -5  -1  13      617.01      678.88     27.98 o 
  -4  -1  13      491.44      620.50     37.07 o 
  -3  -1  13       13.25       64.19     19.22 o 
  -2  -1  13       21.53       20.46     17.57 o 
  -1  -1  13        2.28       15.03     17.37 o 
   0  -1  13        3.86       23.68     16.48 o 
   1  -1  13      156.57      171.55     26.98 o 
   2  -1  13       67.24       63.74     14.04 o 
   3  -1  13       12.58       21.65     12.40 o 
  -9   0  13       24.70       27.53     19.84 o 
  -8   0  13       50.88       98.79     22.45 o 
  -7   0  13      172.12      214.69     19.91 o 
  -6   0  13        1.16        2.55     11.65 o 
  -5   0  13      232.31      279.54     21.18 o 
  -4   0  13        5.87       21.68     11.48 o 
  -3   0  13       55.12       85.44     14.14 o 
  -2   0  13      980.82     1048.06     51.28 o 
   0   0  13       13.19        4.53     16.54 o 
   1   0  13      209.98      242.60     30.41 o 
   2   0  13        1.43        4.41     10.44 o 
   3   0  13       40.30       58.76     19.77 o 
  -9   1  13       16.10       11.53     19.70 o 
  -8   1  13       22.06        7.00     18.54 o 
  -7   1  13        0.31       14.83     17.57 o 
  -6   1  13      122.50      121.64     16.96 o 
  -5   1  13      289.16      317.15     22.18 o 
  -4   1  13        0.28       26.29     12.52 o 
  -3   1  13       20.22        8.40     11.52 o 
  -2   1  13       73.25      114.55     47.99 o 
  -1   1  13       69.29       82.31     21.62 o 
   0   1  13       93.80      133.11     24.16 o 
   1   1  13       13.49       11.12     17.16 o 
   2   1  13       47.60       68.72     21.42 o 
  -8   2  13      154.76      150.20     28.21 o 
  -7   2  13        2.09      -20.59     16.89 o 
  -6   2  13        0.93       -7.07     17.57 o 
  -5   2  13      325.92      384.65     24.67 o 
  -4   2  13       10.45       61.31     14.25 o 
  -3   2  13       73.16       78.64     15.05 o 
  -2   2  13      101.00      134.86     26.46 o 
  -1   2  13        0.10        5.63     17.57 o 
   0   2  13        6.00       -8.44     16.48 o 
   1   2  13       30.83       28.70     19.02 o 
  -6   3  13      227.08      260.04     31.72 o 
  -5   3  13       64.78       93.50     23.34 o 
  -4   3  13        8.82       38.10     19.22 o 
  -3   3  13        1.38      -12.21     11.35 o 
  -2   3  13       16.33       12.27     23.86 o 
  -1   3  13        0.06        7.73     14.62 o 
  -5 -11  14        8.93       14.21     22.72 o 
  -4 -11  14        5.49      -28.83     19.22 o 
  -3 -11  14        7.51        9.40     21.01 o 
  -2 -11  14      115.19       44.21     23.68 o 
  -1 -11  14      400.09      351.96     36.86 o 
   0 -11  14        6.61       79.98     25.54 o 
  -6 -10  14       48.60        6.45     21.56 o 
  -5 -10  14      110.77      158.44     29.45 o 
  -4 -10  14      298.54      315.65     34.67 o 
  -3 -10  14       39.85       90.68     23.89 o 
  -2 -10  14      358.49      332.74     35.56 o 
  -1 -10  14        8.64       56.70     22.59 o 
   0 -10  14        1.57        8.17     19.63 o 
   1 -10  14      274.05      245.08     34.19 o 
   2 -10  14      152.85      187.48     32.54 o 
  -7  -9  14      165.39      212.03     22.48 o 
  -6  -9  14       19.97       31.99     21.76 o 
  -5  -9  14      217.05      282.63     32.81 o 
  -4  -9  14       23.14       38.86     21.83 o 
  -3  -9  14        2.63       -1.51     18.05 o 
  -2  -9  14      288.22      268.83     32.61 o 
  -1  -9  14        8.41       53.55     21.56 o 
   0  -9  14        1.94      -13.39     17.78 o 
   1  -9  14        0.09       15.79     19.91 o 
   2  -9  14        0.01      -11.40     19.98 o 
  -8  -8  14       38.65       49.56     22.79 o 
  -7  -8  14       36.58       42.08     21.56 o 
  -6  -8  14        5.46       13.32     18.60 o 
  -5  -8  14       45.47       45.24     21.90 o 
  -4  -8  14        2.95      -10.09     17.37 o 
  -3  -8  14        7.75        8.72     19.02 o 
  -2  -8  14       44.34       25.47     19.63 o 
  -1  -8  14        0.45        6.38     19.77 o 
   0  -8  14      107.36      106.89     25.33 o 
   1  -8  14      120.39      136.68     26.98 o 
   2  -8  14        0.32       23.96     21.69 o 
   3  -8  14      252.52      254.55     35.35 o 
  -8  -7  14        3.67      -16.75     17.30 o 
  -7  -7  14        2.36        7.76     18.19 o 
  -6  -7  14        5.40       -4.19     18.54 o 
  -5  -7  14       84.73       94.25     24.16 o 
  -4  -7  14       23.07       24.23     19.70 o 
  -3  -7  14      115.38       93.16     23.89 o 
  -2  -7  14      109.67      157.21     27.32 o 
  -1  -7  14       35.50       34.19     20.25 o 
   0  -7  14      555.63      532.03     40.37 o 
   1  -7  14        1.18       11.19     18.81 o 
   2  -7  14        9.88        8.72     20.05 o 
   3  -7  14      143.18       85.12     25.74 o 
  -9  -6  14        5.60       30.34     21.08 o 
  -8  -6  14      137.38      171.28     27.87 o 
  -7  -6  14       52.06       58.08     21.62 o 
  -6  -6  14      161.00      222.63     29.31 o 
  -5  -6  14      174.42      146.36     26.09 o 
  -4  -6  14       67.83       59.24     22.17 o 
  -3  -6  14      692.09      834.77     47.71 o 
  -2  -6  14       54.90      212.67     28.63 o 
  -1  -6  14        3.91        4.26     17.99 o 
   0  -6  14      177.14      154.53     27.05 o 
   1  -6  14        0.68        2.40     18.05 o 
   2  -6  14        1.53       14.48     20.73 o 
   3  -6  14       41.28       22.86     23.34 o 
  -9  -5  14       92.68       92.88     24.78 o 
  -8  -5  14       93.84      158.65     26.98 o 
  -7  -5  14        6.09       12.49     18.12 o 
  -6  -5  14      199.44      284.34     31.92 o 
  -5  -5  14       38.64        0.89     18.26 o 
  -4  -5  14        0.89       11.53     17.71 o 
  -3  -5  14        3.03        6.32     18.47 o 
  -2  -5  14        0.35       -9.75     17.09 o 
  -1  -5  14        0.91        1.78     16.82 o 
   0  -5  14      162.40      162.29     27.39 o 
   1  -5  14       10.68        4.32     19.08 o 
   2  -5  14      131.80      133.59     26.98 o 
   3  -5  14       61.92       75.31     25.95 o 
  -9  -4  14        5.66       26.76     13.57 o 
  -8  -4  14       12.27       -0.70     21.08 o 
  -7  -4  14       19.18       -0.82     18.05 o 
  -6  -4  14       50.47       20.87     18.88 o 
  -5  -4  14       16.34       29.66     18.54 o 
  -4  -4  14        9.17        6.66     18.47 o 
  -3  -4  14      168.95      188.58     27.53 o 
  -2  -4  14       27.62       68.37     21.42 o 
  -1  -4  14      275.88      309.06     32.95 o 
   0  -4  14       47.72       57.18     21.28 o 
   1  -4  14       18.48       13.39     19.56 o 
   2  -4  14      251.14      220.91     32.20 o 
   3  -4  14       16.89       24.99     22.10 o 
  -9  -3  14       67.15      121.24     17.75 o 
  -8  -3  14       34.01       41.55     14.47 o 
  -7  -3  14       58.81       61.67     15.35 o 
  -6  -3  14      213.27      248.99     30.69 o 
  -5  -3  14       58.16       76.75     22.24 o 
  -4  -3  14      345.81      374.89     34.94 o 
  -3  -3  14      137.83      209.10     27.87 o 
  -2  -3  14       16.41       45.45     19.08 o 
  -1  -3  14      261.15      302.40     33.02 o 
   0  -3  14        0.39        3.16     17.85 o 
   1  -3  14       13.62       -4.26     17.99 o 
   2  -3  14       10.69        3.71     19.56 o 
   3  -3  14       35.63       71.33     24.64 o 
  -9  -2  14      157.45      174.02     26.43 o 
  -8  -2  14        2.27       14.47     12.60 o 
  -7  -2  14       84.89      110.75     16.68 o 
  -6  -2  14      102.86      117.46     25.61 o 
  -5  -2  14        2.92        8.31     17.44 o 
  -4  -2  14        8.63       11.74     16.75 o 
  -3  -2  14        0.33       -5.15     15.65 o 
  -2  -2  14        5.10       -3.50     15.93 o 
  -1  -2  14       10.98      -13.11     16.68 o 
   0  -2  14       43.23       68.92     22.17 o 
   1  -2  14        8.08       13.25     19.84 o 
   2  -2  14        3.35        7.21     19.15 o 
  -8  -1  14       22.18       15.76     13.55 o 
  -7  -1  14        1.57       -0.16     11.54 o 
  -6  -1  14       28.28       19.72     12.93 o 
  -5  -1  14        1.45       19.50     18.74 o 
  -4  -1  14       35.74       45.31     20.11 o 
  -3  -1  14       12.39       14.76     17.44 o 
  -2  -1  14       16.72       -3.84     16.20 o 
  -1  -1  14        0.19      -14.69     16.20 o 
   0  -1  14       34.51        7.14     18.19 o 
   1  -1  14      163.23      190.84     28.56 o 
   2  -1  14        4.42       16.13     19.63 o 
  -8   0  14       73.49       86.91     22.72 o 
  -7   0  14      150.47      154.51     19.04 o 
  -6   0  14       25.15       31.65     12.92 o 
  -5   0  14        4.10        9.85     12.62 o 
  -4   0  14       64.15       53.00     21.69 o 
  -3   0  14       10.53        8.38     16.75 o 
  -2   0  14       98.28       91.71     22.79 o 
  -1   0  14       17.45        2.27     17.02 o 
   0   0  14        0.03       -4.94     17.23 o 
   1   0  14      166.33      154.32     27.05 o 
  -7   1  14      161.31      185.42     28.15 o 
  -6   1  14        6.57       22.18     13.83 o 
  -5   1  14      223.69      237.33     21.35 o 
  -4   1  14       70.71      102.68     16.81 o 
  -3   1  14        3.57       30.14     21.08 o 
  -2   1  14      188.35      261.96     32.20 o 
  -1   1  14       21.30        6.73     18.19 o 
  -4   2  14       11.46        8.88     13.00 o 
  -4 -10  15      508.04      532.99     44.83 o 
  -3 -10  15       53.02      135.58     30.00 o 
  -2 -10  15       63.93       29.24     23.41 o 
  -1 -10  15       46.64       33.36     23.55 o 
  -5  -9  15        6.60       -1.24     20.11 o 
  -4  -9  15       19.96       33.98     22.52 o 
  -3  -9  15       16.91        7.83     20.18 o 
  -2  -9  15      342.26      360.95     38.03 o 
  -1  -9  15      166.11      224.00     33.09 o 
   0  -9  15        1.50       33.91     23.13 o 
  -6  -8  15      107.65      127.75     28.08 o 
  -5  -8  15      408.48      527.50     42.91 o 
  -4  -8  15       91.24      145.40     27.94 o 
  -3  -8  15        9.82       29.18     21.76 o 
  -2  -8  15      465.83      473.88     42.01 o 
  -1  -8  15       33.53       36.66     22.59 o 
   0  -8  15       46.09       19.70     22.79 o 
   1  -8  15       66.53       52.79     25.26 o 
  -7  -7  15       53.52      119.59     26.29 o 
  -6  -7  15        0.30       16.48     21.62 o 
  -5  -7  15      749.06      960.53     53.75 o 
  -3  -7  15       26.99       33.36     21.90 o 
  -2  -7  15      108.16       81.55     26.02 o 
  -1  -7  15        9.61       41.46     22.59 o 
   0  -7  15        0.12       -7.21     19.91 o 
   1  -7  15       25.85       27.53     22.45 o 
  -7  -6  15        6.60       -6.93     19.70 o 
  -6  -6  15        0.34        4.60     19.77 o 
  -5  -6  15       10.69       21.62     20.53 o 
  -4  -6  15       14.50       15.31     20.05 o 
  -3  -6  15       69.60       81.14     25.26 o 
  -2  -6  15      139.56      217.48     30.96 o 
  -1  -6  15        6.59       17.99     19.77 o 
   0  -6  15      142.62      153.57     29.18 o 
   1  -6  15        6.58       13.66     20.87 o 
  -7  -5  15      117.52      123.91     27.46 o 
  -6  -5  15      112.34      105.17     25.40 o 
  -5  -5  15      137.50      151.71     28.08 o 
  -4  -5  15       40.40       33.36     21.76 o 
  -3  -5  15      260.62      257.36     32.20 o 
  -2  -5  15        0.68       93.84     24.30 o 
  -1  -5  15        3.20       20.39     20.11 o 
   0  -5  15      119.37      116.77     26.29 o 
   1  -5  15       42.57       61.37     24.23 o 
  -7  -4  15        0.10        9.61     20.18 o 
  -6  -4  15      191.67      191.53     29.72 o 
  -5  -4  15        8.96       24.10     21.14 o 
  -4  -4  15        0.27        6.18     19.15 o 
  -3  -4  15      172.29      232.03     31.44 o 
  -2  -4  15        2.52       29.59     20.18 o 
  -1  -4  15       20.09       21.35     20.39 o 
   0  -4  15        3.24      -14.97     18.19 o 
   1  -4  15        4.21      -15.58     19.08 o 
  -7  -3  15      240.49      320.93     36.52 o 
  -6  -3  15        7.42       18.88     21.35 o 
  -5  -3  15       21.12       39.27     21.76 o 
  -4  -3  15        5.77       45.31     20.18 o 
  -3  -3  15        5.60        3.16     18.54 o 
  -2  -3  15        7.09      -14.00     17.99 o 
  -1  -3  15        5.48       -0.69     18.47 o 
   0  -3  15        6.26      -26.67     17.78 o 
  -7  -2  15      191.27      161.74     29.86 o 
  -6  -2  15       56.51      114.51     27.32 o 
  -5  -2  15        4.53        1.30     19.36 o 
  -4  -2  15      250.68      267.25     32.75 o 
  -3  -2  15      126.60      182.47     28.97 o 
  -2  -2  15        5.39       35.01     20.11 o 
  -1  -2  15       90.77      111.14     26.64 o 
   0  -2  15       96.90      132.97     27.94 o 
  -6  -1  15        5.60       -7.14     19.77 o 
  -5  -1  15       41.18       59.24     23.96 o 
  -4  -1  15      593.53      621.20     44.96 o 
  -3  -1  15       13.45      110.73     24.85 o 
  -2  -1  15        2.24       25.88     20.18 o 
  -4  -6  16        8.54       15.03     22.17 o 
  -3  -6  16       14.77       20.59     22.24 o 
  -3  -5  16      362.34      499.21     43.66 o 
                                                 
